# Supplementary material for: Biotransformation of Bisphenol by Human Cytochrome P450 2C9 Enzymes: A Density Functional Theory Study
Source: Inorg Chem. 2023 Jan 18;62(5):2244–56. doi: 10.1021/acs.inorgchem.2c03984 (PMC9923688; doi:10.1021/acs.inorgchem.2c03984)
Supplement: Supplementary file 2 — ic2c03984_si_002.zip [file ic2c03984_si_002.zip]

Archive with 30 entries (29 files):
- XYZ Coordinates of Optimized Structures/
- XYZ Coordinates of Optimized Structures/4TS6B.xyz
- XYZ Coordinates of Optimized Structures/2TS7oB.xyz
- XYZ Coordinates of Optimized Structures/4PC.xyz
- XYZ Coordinates of Optimized Structures/4PB.xyz
- XYZ Coordinates of Optimized Structures/2TS3B.xyz
- XYZ Coordinates of Optimized Structures/4I7oB.xyz
- XYZ Coordinates of Optimized Structures/2I6B.xyz
- XYZ Coordinates of Optimized Structures/2TS4B.xyz
- XYZ Coordinates of Optimized Structures/2PC.xyz
- XYZ Coordinates of Optimized Structures/2TS10B.xyz
- XYZ Coordinates of Optimized Structures/4TS7pB.xyz
- XYZ Coordinates of Optimized Structures/2TS7pB.xyz
- XYZ Coordinates of Optimized Structures/4I6B.xyz
- XYZ Coordinates of Optimized Structures/4TS7oB.xyz
- XYZ Coordinates of Optimized Structures/4TS8B.xyz
- XYZ Coordinates of Optimized Structures/4TS10B.xyz
- XYZ Coordinates of Optimized Structures/4I8B.xyz
- XYZ Coordinates of Optimized Structures/2I7oB.xyz
- XYZ Coordinates of Optimized Structures/2I7pB.xyz
- XYZ Coordinates of Optimized Structures/4I4B.xyz
- XYZ Coordinates of Optimized Structures/4I7pB.xyz
- XYZ Coordinates of Optimized Structures/2I8B.xyz
- XYZ Coordinates of Optimized Structures/2TS6B.xyz
- XYZ Coordinates of Optimized Structures/2ReBPA.xyz
- XYZ Coordinates of Optimized Structures/4ReBPA.xyz
- XYZ Coordinates of Optimized Structures/4TS3B.xyz
- XYZ Coordinates of Optimized Structures/4I3B.xyz
- XYZ Coordinates of Optimized Structures/2I4B.xyz
- XYZ Coordinates of Optimized Structures/2TS8B.xyz
