# Supplementary material for: Biotransformation of Bisphenol by Human Cytochrome P450 2C9 Enzymes: A Density Functional Theory Study
Source: Inorg Chem. 2023 Jan 18;62(5):2244–56. doi: 10.1021/acs.inorgchem.2c03984 (PMC9923688; doi:10.1021/acs.inorgchem.2c03984)
Supplement: Supplementary file 2 — ic2c03984_si_002.zip [file ic2c03984_si_002.zip › XYZ Coordinates of Optimized Structures/4TS6B.xyz]

C     2.221696000000     -6.308767000000     -1.547413000000
C     3.584456000000     -6.987139000000     -1.568351000000
O     4.017524000000     -7.609454000000     -0.596812000000
C     2.230446000000     -5.041646000000     -0.672143000000
H     1.874278000000     -6.064312000000     -2.557332000000
H     2.593837000000     -5.297991000000      0.327295000000
H     1.207958000000     -4.667509000000     -0.581301000000
N     4.315254000000     -6.833507000000     -2.709592000000
C     5.619735000000     -7.452177000000     -2.876067000000
C     6.759671000000     -6.933097000000     -1.984148000000
O     7.803276000000     -7.569829000000     -1.922027000000
H     3.945481000000     -6.250958000000     -3.447278000000
H     5.551794000000     -8.523548000000     -2.665623000000
N     6.531308000000     -5.773850000000     -1.304141000000
C     7.453602000000     -5.293958000000     -0.295791000000
C     7.019353000000     -5.528841000000      1.160328000000
O     7.549112000000     -4.877712000000      2.067088000000
H     5.642404000000     -5.293839000000     -1.407154000000
H     7.627578000000     -4.221271000000     -0.412308000000
H     8.404153000000     -5.813131000000     -0.451480000000
N     6.079771000000     -6.481269000000      1.357717000000
C     5.615605000000     -6.851668000000      2.681697000000
H     5.627654000000     -6.919296000000      0.559610000000
H     5.557272000000     -7.941316000000      2.765971000000
H     6.327449000000     -6.466791000000      3.413995000000
H     4.622538000000     -6.433377000000      2.892298000000
H     5.925345000000     -7.340499000000     -3.920143000000
H     1.518465000000     -7.027470000000     -1.110841000000
S     3.296808000000     -3.737875000000     -1.414159000000
Fe    2.890797000000     -1.648474000000     -0.236111000000
C     5.477386000000     -0.230748000000     -1.958601000000
C     0.792295000000     -1.021264000000     -2.860337000000
C     0.266041000000     -2.858667000000      1.578279000000
C     5.085841000000     -2.845750000000      2.087529000000
N     3.096176000000     -0.801291000000     -2.050305000000
C     4.229478000000     -0.223698000000     -2.566475000000
C     3.952676000000      0.345469000000     -3.860904000000
C     2.643382000000      0.087994000000     -4.131054000000
C     2.114629000000     -0.616999000000     -2.990834000000
N     0.932212000000     -1.924889000000     -0.585900000000
C     0.244267000000     -1.617516000000     -1.732485000000
C    -1.155655000000     -1.927541000000     -1.573783000000
C    -1.320192000000     -2.381140000000     -0.300300000000
C    -0.007714000000     -2.384603000000      0.300807000000
N     2.710683000000     -2.656462000000      1.485454000000
C     1.541895000000     -3.016476000000      2.110831000000
C     1.829505000000     -3.652863000000      3.369418000000
C     3.188998000000     -3.688746000000      3.489661000000
C     3.726082000000     -3.052970000000      2.315618000000
N     4.890806000000     -1.560416000000      0.008975000000
C     5.616081000000     -2.129725000000      1.026097000000
C     7.020070000000     -1.833794000000      0.865255000000
C     7.124657000000     -1.051743000000     -0.245380000000
C     5.790122000000     -0.902423000000     -0.775086000000
H     6.288227000000      0.270577000000     -2.476697000000
H     0.123062000000     -0.813690000000     -3.689049000000
H    -0.579022000000     -3.163733000000      2.188330000000
H     5.791146000000     -3.274461000000      2.791412000000
H    -2.231650000000     -2.672274000000      0.208979000000
H    -1.904382000000     -1.794070000000     -2.343210000000
H     1.080353000000     -4.042373000000      4.046937000000
H     3.786392000000     -4.097719000000      4.293998000000
H     2.069632000000      0.351811000000     -5.009821000000
H     4.680261000000      0.860528000000     -4.474343000000
H     8.014893000000     -0.627997000000     -0.691880000000
H     7.795472000000     -2.218908000000      1.513455000000
O     2.676489000000     -0.139799000000      0.523225000000
C     5.037470000000      2.218307000000      0.356951000000
C     6.948088000000      6.720580000000      0.334848000000
C     6.571120000000      3.881185000000     -0.566720000000
C     6.271269000000      2.866028000000      0.353799000000
C     4.028911000000      2.572432000000     -0.574901000000
C     4.337767000000      3.584947000000     -1.521318000000
C     5.566938000000      4.219950000000     -1.502847000000
H     8.115998000000      4.325362000000     -2.820172000000
H     9.674049000000      4.489384000000     -1.983226000000
C     8.837787000000      4.248670000000      0.576649000000
C     8.662899000000      4.073807000000     -1.905821000000
C     7.937637000000      4.586074000000     -0.636507000000
C     7.730555000000      6.113970000000     -0.660862000000
C     8.322253000000      6.957761000000     -1.611820000000
C     8.148819000000      8.341173000000     -1.575801000000
C     7.369511000000      8.920917000000     -0.572498000000
C     6.766254000000      8.099962000000      0.387295000000
H     8.934680000000      6.543266000000     -2.405525000000
H     8.611227000000      8.982599000000     -2.319499000000
O     7.230092000000     10.280596000000     -0.580430000000
H     6.151729000000      8.539324000000      1.171677000000
H     6.459352000000      6.100342000000      1.081766000000
O     2.826019000000      2.018187000000     -0.571149000000
H     4.826544000000      1.436173000000      1.079954000000
H     3.582052000000      3.852661000000     -2.254467000000
H     5.763961000000      5.009258000000     -2.223625000000
H     2.753028000000      0.871133000000     -0.025884000000
H     7.008771000000      2.563623000000      1.089846000000
H     6.667368000000     10.545791000000      0.163671000000
H     8.754890000000      2.983396000000     -1.859898000000
H     8.366049000000      4.525810000000      1.524934000000
H     9.082686000000      3.180776000000      0.612712000000
H     9.778080000000      4.803852000000      0.498948000000
C    -0.715027000000      4.635542000000      6.407274000000
C    -0.712756000000      3.641314000000      5.263339000000
O    -1.752984000000      3.095196000000      4.880168000000
H     0.285926000000      4.888039000000      6.768963000000
H    -1.209612000000      5.553914000000      6.072036000000
N     0.493857000000      3.367959000000      4.693585000000
C     0.620601000000      2.642744000000      3.421910000000
C     0.040720000000      1.226559000000      3.487886000000
O    -0.439175000000      0.688466000000      2.490051000000
C     2.094863000000      2.592437000000      3.002558000000
H     1.287371000000      3.930711000000      4.972862000000
H     0.041635000000      3.156138000000      2.648316000000
H     2.461527000000      3.600134000000      2.782924000000
H     2.712058000000      2.142273000000      3.789077000000
H     2.203436000000      1.993018000000      2.097064000000
N     0.104185000000      0.570475000000      4.674780000000
C    -0.433081000000     -0.774447000000      4.781233000000
C    -1.950990000000     -0.873680000000      4.556332000000
O    -2.435424000000     -1.941142000000      4.170354000000
H     0.516302000000      1.030739000000      5.473436000000
H    -0.209419000000     -1.158927000000      5.781369000000
H     0.040253000000     -1.430756000000      4.049456000000
N    -2.671382000000      0.222235000000      4.891304000000
C    -4.121118000000      0.247119000000      4.846016000000
C    -4.796798000000      1.076490000000      3.742650000000
O    -5.941366000000      0.773880000000      3.406852000000
H    -2.177221000000      1.076885000000      5.128814000000
H    -4.470541000000     -0.778935000000      4.734403000000
N    -4.137301000000      2.148765000000      3.243728000000
C    -4.830711000000      3.112790000000      2.389610000000
C    -5.298529000000      2.530329000000      1.044748000000
O    -6.490662000000      2.508826000000      0.743771000000
H    -3.219413000000      2.393600000000      3.597264000000
H    -5.729750000000      3.486993000000      2.886627000000
N    -4.322792000000      2.021701000000      0.248977000000
C    -4.703449000000      1.405520000000     -1.017296000000
C    -5.631750000000      0.211273000000     -0.757657000000
O    -6.594109000000     -0.020746000000     -1.501070000000
C    -3.455386000000      0.946442000000     -1.822722000000
O    -2.542225000000      2.015505000000     -2.001923000000
C    -3.846557000000      0.430088000000     -3.204969000000
H    -3.343460000000      2.245439000000      0.432940000000
H    -5.276985000000      2.112739000000     -1.625125000000
H    -2.970052000000      0.139387000000     -1.252976000000
H    -2.018837000000      2.108413000000     -1.175281000000
H    -2.944769000000      0.106261000000     -3.735234000000
H    -4.307026000000      1.234765000000     -3.787908000000
H    -4.552413000000     -0.403778000000     -3.158665000000
N    -5.309892000000     -0.574404000000      0.290904000000
C    -5.994914000000     -1.823482000000      0.599068000000
C    -7.512099000000     -1.627871000000      0.820767000000
O    -8.320249000000     -2.458535000000      0.402020000000
C    -5.346258000000     -2.436157000000      1.868912000000
O    -3.931131000000     -2.237903000000      1.760846000000
C    -5.696083000000     -3.914007000000      2.019842000000
H    -4.454732000000     -0.404912000000      0.807225000000
H    -5.909330000000     -2.513150000000     -0.248716000000
H    -5.718342000000     -1.870661000000      2.734369000000
H    -3.531895000000     -2.246958000000      2.654092000000
H    -5.295399000000     -4.306069000000      2.961378000000
H    -6.780083000000     -4.066524000000      2.009728000000
H    -5.260472000000     -4.486294000000      1.193822000000
N    -7.874965000000     -0.520899000000      1.513132000000
C    -9.271913000000     -0.194977000000      1.748250000000
C   -10.042818000000      0.399145000000      0.550776000000
O   -11.239583000000      0.634070000000      0.660639000000
H    -7.166312000000      0.119970000000      1.858734000000
H    -9.815601000000     -1.095900000000      2.045922000000
N    -9.306364000000      0.584135000000     -0.574872000000
C    -9.840310000000      1.063373000000     -1.834890000000
C    -9.713186000000     -0.010790000000     -2.944999000000
O    -9.824863000000      0.281131000000     -4.134077000000
C    -9.136322000000      2.398068000000     -2.263685000000
O    -8.907952000000      3.238780000000     -1.143429000000
C    -9.984389000000      3.200279000000     -3.243154000000
H    -8.315240000000      0.372521000000     -0.558876000000
H   -10.903480000000      1.262074000000     -1.661143000000
H    -8.180902000000      2.128657000000     -2.740374000000
H    -8.235745000000      2.831192000000     -0.571237000000
H    -9.448850000000      4.110166000000     -3.535000000000
H   -10.921499000000      3.499891000000     -2.758457000000
H   -10.208487000000      2.602552000000     -4.127802000000
N    -9.458228000000     -1.279644000000     -2.516273000000
C    -9.207676000000     -2.387650000000     -3.425677000000
C    -8.018745000000     -3.241396000000     -2.954098000000
O    -6.808513000000     -2.491743000000     -2.914407000000
C    -7.784860000000     -4.423353000000     -3.889227000000
H    -9.412145000000     -1.460776000000     -1.520354000000
H    -9.005823000000     -1.956231000000     -4.409931000000
H    -8.249553000000     -3.619618000000     -1.945040000000
H    -6.976449000000     -1.658082000000     -2.435669000000
H    -6.924670000000     -5.007560000000     -3.546108000000
H    -8.660583000000     -5.081487000000     -3.921334000000
H    -7.572692000000     -4.070198000000     -4.905089000000
C     1.474458000000      6.482339000000     -2.902932000000
C     1.028106000000      5.434687000000     -3.930434000000
C    -0.059503000000      4.460556000000     -3.436531000000
C    -1.398032000000      5.158247000000     -3.145302000000
C    -0.264657000000      3.310106000000     -4.433242000000
H     1.869595000000      6.005288000000     -1.994059000000
H     0.664769000000      5.943380000000     -4.835319000000
H     1.906094000000      4.851407000000     -4.244613000000
H     0.297724000000      4.010227000000     -2.495567000000
H     0.675217000000      2.772528000000     -4.615158000000
H    -1.002832000000      2.599963000000     -4.046884000000
H    -0.625879000000      3.689530000000     -5.398428000000
H    -1.301049000000      5.944850000000     -2.387034000000
H    -1.794489000000      5.626740000000     -4.055993000000
H    -2.136765000000      4.432214000000     -2.789929000000
O    -1.426939000000      2.395951000000      0.513220000000
H    -1.065002000000      1.668923000000      1.064459000000
H    -0.649001000000      2.983817000000      0.335393000000
O     0.880175000000      3.812831000000      0.156475000000
H     1.544378000000      3.156800000000     -0.177311000000
H     0.833836000000      4.498607000000     -0.527136000000
H   -10.100384000000     -3.025328000000     -3.512827000000
H     0.652316000000      7.141703000000     -2.603742000000
H    -1.307486000000      4.230742000000      7.232119000000
H     2.273755000000      7.116394000000     -3.303527000000
H    -4.507855000000      0.622714000000      5.802363000000
H    -9.325431000000      0.521728000000      2.571400000000
H    -4.141429000000      3.944912000000      2.217299000000
