# Supplementary material for: Biotransformation of Bisphenol by Human Cytochrome P450 2C9 Enzymes: A Density Functional Theory Study
Source: Inorg Chem. 2023 Jan 18;62(5):2244–56. doi: 10.1021/acs.inorgchem.2c03984 (PMC9923688; doi:10.1021/acs.inorgchem.2c03984)
Supplement: Supplementary file 2 — ic2c03984_si_002.zip [file ic2c03984_si_002.zip › XYZ Coordinates of Optimized Structures/2TS7oB.xyz]

C     6.776193000000     -1.137504000000     -3.189139000000
C     7.714055000000     -2.153426000000     -2.551591000000
O     7.822183000000     -3.304556000000     -2.974714000000
C     5.319608000000     -1.626863000000     -3.154823000000
H     6.864265000000     -0.157547000000     -2.711894000000
H     5.254746000000     -2.565184000000     -3.716484000000
H     4.663048000000     -0.897493000000     -3.634059000000
N     8.413916000000     -1.710441000000     -1.465823000000
C     9.351778000000     -2.561559000000     -0.756606000000
C     8.770395000000     -3.652409000000      0.160617000000
O     9.541412000000     -4.402825000000      0.747622000000
H     8.203645000000     -0.792883000000     -1.097684000000
H     9.970491000000     -3.091882000000     -1.486614000000
N     7.414322000000     -3.725874000000      0.238187000000
C     6.743176000000     -4.845573000000      0.867811000000
C     6.127994000000     -5.882988000000     -0.087624000000
O     5.399161000000     -6.758148000000      0.373179000000
H     6.841879000000     -3.062173000000     -0.275171000000
H     5.937861000000     -4.491906000000      1.518353000000
H     7.479607000000     -5.361341000000      1.489786000000
N     6.458364000000     -5.766533000000     -1.399173000000
C     5.951833000000     -6.682641000000     -2.403060000000
H     7.042212000000     -4.996513000000     -1.707435000000
H     5.410236000000     -6.140131000000     -3.186555000000
H     6.767286000000     -7.248661000000     -2.870152000000
H     5.272560000000     -7.377324000000     -1.906462000000
H    10.017297000000     -1.935870000000     -0.155671000000
H     7.082986000000     -1.025238000000     -4.237814000000
S     4.685613000000     -2.037950000000     -1.479344000000
Fe    3.556363000000     -0.258189000000     -0.436719000000
C     6.475221000000      0.224517000000      1.279841000000
C     4.472896000000      2.146980000000     -2.693879000000
C     0.770022000000     -0.931535000000     -2.260732000000
C     2.512976000000     -2.461879000000      1.981361000000
N     5.166494000000      0.940814000000     -0.675467000000
C     6.282424000000      0.984003000000      0.126690000000
C     7.216350000000      1.963229000000     -0.374709000000
C     6.642832000000      2.522341000000     -1.481745000000
C     5.366275000000      1.876323000000     -1.657135000000
N     2.795852000000      0.451574000000     -2.145330000000
C     3.278443000000      1.477874000000     -2.920588000000
C     2.384042000000      1.735124000000     -4.028117000000
C     1.361562000000      0.844777000000     -3.924117000000
C     1.628482000000      0.054872000000     -2.739829000000
N     1.947458000000     -1.437522000000     -0.169996000000
C     0.906437000000     -1.600187000000     -1.047349000000
C    -0.062585000000     -2.532772000000     -0.511954000000
C     0.403643000000     -2.922407000000      0.705159000000
C     1.669724000000     -2.254599000000      0.898286000000
N     4.340647000000     -0.988922000000      1.285814000000
C     3.773795000000     -1.890348000000      2.145578000000
C     4.667582000000     -2.173704000000      3.242908000000
C     5.789412000000     -1.430324000000      3.034754000000
C     5.574659000000     -0.687740000000      1.815445000000
H     7.406152000000      0.373040000000      1.820149000000
H     4.749007000000      2.926830000000     -3.397688000000
H    -0.103025000000     -1.148163000000     -2.871155000000
H     2.174543000000     -3.151124000000      2.748686000000
H     0.476439000000      0.725527000000     -4.537799000000
H     2.535849000000      2.501936000000     -4.777296000000
H    -0.977232000000     -2.848009000000     -0.997108000000
H    -0.059712000000     -3.588160000000      1.420954000000
H     7.040906000000      3.294930000000     -2.127415000000
H     8.171611000000      2.198784000000      0.078263000000
H     6.684962000000     -1.378369000000      3.640578000000
H     4.452962000000     -2.857014000000      4.054421000000
O     2.595488000000      1.096692000000      0.477874000000
C     3.329902000000      2.427330000000      2.064473000000
C     3.764155000000      7.231594000000      2.726654000000
C     3.029887000000      4.712442000000      1.288938000000
C     3.821088000000      3.583373000000      1.432355000000
C     2.002615000000      2.430795000000      2.700273000000
C     1.203634000000      3.630897000000      2.533799000000
C     1.701406000000      4.703279000000      1.856296000000
H     1.588988000000      6.107839000000     -0.604061000000
H     2.980909000000      6.863208000000     -1.404773000000
C     4.978699000000      5.930053000000      0.156421000000
C     2.665059000000      6.018230000000     -0.782684000000
C     3.480117000000      5.970061000000      0.535934000000
C     3.240277000000      7.207046000000      1.424171000000
C     2.549613000000      8.346853000000      0.987385000000
C     2.389557000000      9.464132000000      1.805704000000
C     2.922666000000      9.466335000000      3.097128000000
C     3.613177000000      8.339214000000      3.556848000000
H     2.121230000000      8.378941000000     -0.008596000000
H     1.851887000000     10.340278000000      1.457176000000
O     2.737555000000     10.585197000000      3.858940000000
H     4.028803000000      8.326180000000      4.563105000000
H     4.296448000000      6.363321000000      3.106966000000
O     1.595512000000      1.418539000000      3.324127000000
H     3.995696000000      1.617161000000      2.329660000000
H     0.212180000000      3.642741000000      2.974804000000
H     1.094482000000      5.597953000000      1.752155000000
H     2.060416000000      0.601769000000      1.124469000000
H     4.828899000000      3.559607000000      1.035810000000
H     3.149757000000     10.450042000000      4.726502000000
H     2.834044000000      5.098107000000     -1.350998000000
H     5.621110000000      5.834016000000      1.037817000000
H     5.199283000000      5.098970000000     -0.522327000000
H     5.248171000000      6.862335000000     -0.350103000000
C    -5.936271000000     -3.637536000000      7.315108000000
C    -4.953086000000     -3.378740000000      6.191709000000
O    -5.333146000000     -3.168580000000      5.034562000000
H    -6.455429000000     -2.701007000000      7.547708000000
H    -6.690516000000     -4.351696000000      6.974582000000
N    -3.629348000000     -3.402322000000      6.518530000000
C    -2.595237000000     -2.872916000000      5.619970000000
C    -2.322231000000     -3.755226000000      4.393011000000
O    -1.708057000000     -3.288904000000      3.431613000000
C    -1.298233000000     -2.620204000000      6.397185000000
H    -3.386788000000     -3.486361000000      7.497460000000
H    -2.950801000000     -1.929778000000      5.187160000000
H    -1.461627000000     -1.880331000000      7.187752000000
H    -0.912783000000     -3.543398000000      6.846311000000
H    -0.540647000000     -2.226528000000      5.716031000000
N    -2.782319000000     -5.031604000000      4.402586000000
C    -2.752464000000     -5.836332000000      3.193018000000
C    -3.809339000000     -5.468606000000      2.135881000000
O    -3.694105000000     -5.921817000000      0.995417000000
H    -3.279811000000     -5.357794000000      5.219068000000
H    -2.891849000000     -6.888421000000      3.458431000000
H    -1.778037000000     -5.740726000000      2.711094000000
N    -4.843412000000     -4.701351000000      2.553919000000
C    -5.956072000000     -4.367915000000      1.682700000000
C    -6.116859000000     -2.892910000000      1.284399000000
O    -6.539167000000     -2.614839000000      0.160888000000
H    -4.858242000000     -4.355172000000      3.508819000000
H    -5.844604000000     -4.941527000000      0.763578000000
N    -5.869909000000     -1.946110000000      2.223384000000
C    -6.305332000000     -0.569142000000      2.002531000000
C    -5.593022000000      0.148676000000      0.845632000000
O    -6.229795000000      0.654298000000     -0.077684000000
H    -5.552072000000     -2.208776000000      3.150105000000
H    -7.371600000000     -0.539818000000      1.762668000000
N    -4.235225000000      0.203101000000      0.927031000000
C    -3.486671000000      0.806452000000     -0.170287000000
C    -3.478370000000     -0.073414000000     -1.432302000000
O    -3.353340000000      0.463200000000     -2.543681000000
C    -2.095687000000      1.235464000000      0.340065000000
O    -2.297520000000      2.204650000000      1.390625000000
C    -1.208335000000      1.887855000000     -0.707064000000
H    -3.731796000000     -0.222654000000      1.724163000000
H    -4.014227000000      1.712140000000     -0.488262000000
H    -1.591660000000      0.355733000000      0.767125000000
H    -3.161565000000      2.024953000000      1.800868000000
H    -0.261007000000      2.184035000000     -0.245772000000
H    -1.696535000000      2.774800000000     -1.122088000000
H    -0.987403000000      1.198587000000     -1.523846000000
N    -3.694740000000     -1.392728000000     -1.288068000000
C    -3.858427000000     -2.285412000000     -2.433295000000
C    -5.059453000000     -1.865662000000     -3.313077000000
O    -4.988106000000     -1.912127000000     -4.542958000000
C    -4.031583000000     -3.736693000000     -1.922135000000
O    -3.116497000000     -3.884351000000     -0.838505000000
C    -3.777659000000     -4.753652000000     -3.032295000000
H    -3.674801000000     -1.824940000000     -0.372980000000
H    -2.980390000000     -2.216720000000     -3.083706000000
H    -5.059340000000     -3.842240000000     -1.547188000000
H    -3.302129000000     -4.722456000000     -0.367299000000
H    -3.963654000000     -5.768621000000     -2.663897000000
H    -4.429563000000     -4.572358000000     -3.893210000000
H    -2.736309000000     -4.694190000000     -3.366358000000
N    -6.167257000000     -1.448260000000     -2.652960000000
C    -7.328371000000     -0.936563000000     -3.362934000000
C    -7.199712000000      0.492052000000     -3.933243000000
O    -8.116366000000      0.967322000000     -4.588376000000
H    -6.199059000000     -1.480461000000     -1.638184000000
H    -7.560026000000     -1.585235000000     -4.212433000000
N    -6.021019000000      1.122155000000     -3.668742000000
C    -5.631515000000      2.405820000000     -4.225184000000
C    -4.475160000000      2.260551000000     -5.249671000000
O    -3.847375000000      3.241230000000     -5.641993000000
C    -5.225278000000      3.392332000000     -3.078060000000
O    -6.088643000000      3.262932000000     -1.952877000000
C    -5.298603000000      4.851623000000     -3.509188000000
H    -5.307639000000      0.629566000000     -3.146583000000
H    -6.511786000000      2.797339000000     -4.745606000000
H    -4.191548000000      3.145809000000     -2.788525000000
H    -6.155068000000      2.326766000000     -1.696070000000
H    -4.997596000000      5.496604000000     -2.676592000000
H    -6.330486000000      5.105517000000     -3.778917000000
H    -4.646421000000      5.026274000000     -4.365626000000
N    -4.195067000000      0.991534000000     -5.660889000000
C    -3.087887000000      0.676827000000     -6.551081000000
C    -2.269853000000     -0.519488000000     -6.037372000000
O    -1.660072000000     -0.236071000000     -4.773844000000
C    -1.153473000000     -0.883793000000     -7.008782000000
H    -4.773011000000      0.222521000000     -5.342167000000
H    -2.462616000000      1.571265000000     -6.615341000000
H    -2.947739000000     -1.377844000000     -5.923948000000
H    -2.348906000000      0.081278000000     -4.157146000000
H    -0.559886000000     -1.711714000000     -6.608034000000
H    -1.563804000000     -1.190440000000     -7.977195000000
H    -0.485375000000     -0.029405000000     -7.170241000000
C    -3.942442000000      4.402917000000      4.521519000000
C    -4.558300000000      5.260658000000      3.407961000000
C    -5.053801000000      4.483289000000      2.172350000000
C    -6.135950000000      3.448045000000      2.520383000000
C    -5.565111000000      5.439216000000      1.083775000000
H    -3.128971000000      3.764586000000      4.151776000000
H    -5.395536000000      5.843541000000      3.821084000000
H    -3.814375000000      5.997172000000      3.073432000000
H    -4.186115000000      3.948990000000      1.755810000000
H    -4.803818000000      6.185913000000      0.825602000000
H    -5.829762000000      4.893702000000      0.171009000000
H    -6.456989000000      5.979586000000      1.428556000000
H    -5.772643000000      2.692995000000      3.229839000000
H    -7.006546000000      3.937055000000      2.980850000000
H    -6.484664000000      2.931399000000      1.620206000000
O    -2.778052000000     -0.678591000000      3.204802000000
H    -2.237238000000     -1.485071000000      3.089448000000
H    -2.145298000000      0.029244000000      3.510120000000
O    -1.167365000000      1.428453000000      3.793654000000
H    -0.186012000000      1.350467000000      3.770561000000
H    -1.394610000000      1.841431000000      2.933040000000
H    -3.460416000000      0.450377000000     -7.561034000000
H    -4.685569000000      3.747337000000      4.990460000000
H    -5.466248000000     -4.012719000000      8.228804000000
H    -3.524975000000      5.035353000000      5.314075000000
H    -6.896632000000     -4.675662000000      2.159682000000
H    -8.183142000000     -0.949577000000     -2.682855000000
H    -6.131078000000     -0.018064000000      2.931060000000
