# Supplementary material for: Biotransformation of Bisphenol by Human Cytochrome P450 2C9 Enzymes: A Density Functional Theory Study
Source: Inorg Chem. 2023 Jan 18;62(5):2244–56. doi: 10.1021/acs.inorgchem.2c03984 (PMC9923688; doi:10.1021/acs.inorgchem.2c03984)
Supplement: Supplementary file 2 — ic2c03984_si_002.zip [file ic2c03984_si_002.zip › XYZ Coordinates of Optimized Structures/4PC.xyz]

C     3.320179000000     -2.371120000000      1.021569000000
C     3.977751000000     -1.035650000000      0.698393000000
O     3.626223000000      0.014474000000      1.239432000000
C     1.961278000000     -2.530072000000      0.309137000000
H     3.973811000000     -3.212396000000      0.764523000000
H     1.314111000000     -1.687354000000      0.569698000000
H     1.485237000000     -3.451653000000      0.652892000000
N     4.952266000000     -1.065049000000     -0.255618000000
C     5.639974000000      0.139842000000     -0.687332000000
C     4.808630000000      1.191326000000     -1.443730000000
O     5.278862000000      2.309138000000     -1.615171000000
H     5.119908000000     -1.932464000000     -0.746262000000
H     6.045073000000      0.663447000000      0.183203000000
N     3.575362000000      0.806239000000     -1.874636000000
C     2.630960000000      1.758975000000     -2.420552000000
C     1.546082000000      2.251475000000     -1.446824000000
O     0.547714000000      2.827448000000     -1.889632000000
H     3.258494000000     -0.148104000000     -1.726310000000
H     2.122191000000      1.332957000000     -3.288886000000
H     3.198829000000      2.633454000000     -2.751840000000
N     1.785291000000      2.052269000000     -0.130977000000
C     0.879211000000      2.527684000000      0.898230000000
H     2.580672000000      1.491958000000      0.161759000000
H     0.162814000000      1.752688000000      1.199672000000
H     1.455104000000      2.834014000000      1.776173000000
H     0.323784000000      3.382534000000      0.507309000000
H     6.483995000000     -0.150319000000     -1.319405000000
H     3.150699000000     -2.388125000000      2.103940000000
S     2.183387000000     -2.607727000000     -1.519247000000
Fe    0.124436000000     -3.190986000000     -2.468460000000
C     1.353594000000     -3.645250000000     -5.644985000000
C     0.165585000000     -6.622511000000     -2.002022000000
C    -1.804722000000     -2.885679000000      0.388148000000
C    -0.610087000000      0.101038000000     -3.269090000000
N     0.643121000000     -4.839262000000     -3.619294000000
C     1.242067000000     -4.793688000000     -4.854614000000
C     1.709402000000     -6.114771000000     -5.218303000000
C     1.384207000000     -6.954001000000     -4.192681000000
C     0.714559000000     -6.142531000000     -3.195892000000
N    -0.706557000000     -4.522757000000     -1.070469000000
C    -0.518444000000     -5.878395000000     -1.030986000000
C    -1.136010000000     -6.429116000000      0.158588000000
C    -1.678525000000     -5.379003000000      0.840258000000
C    -1.408817000000     -4.187821000000      0.060883000000
N    -1.121210000000     -1.695029000000     -1.658494000000
C    -1.644683000000     -1.723749000000     -0.380365000000
C    -1.994429000000     -0.386615000000      0.028607000000
C    -1.654358000000      0.451320000000     -0.998568000000
C    -1.102741000000     -0.369941000000     -2.045509000000
N     0.270795000000     -1.993934000000     -4.188669000000
C     0.006416000000     -0.650995000000     -4.274859000000
C     0.480115000000     -0.140603000000     -5.544757000000
C     1.031885000000     -1.195240000000     -6.211771000000
C     0.901394000000     -2.351577000000     -5.349685000000
H     1.843835000000     -3.773250000000     -6.606659000000
H     0.234656000000     -7.691760000000     -1.817540000000
H    -2.293197000000     -2.758380000000      1.350907000000
H    -0.670885000000      1.174583000000     -3.420938000000
H    -2.227165000000     -5.399830000000      1.773732000000
H    -1.156836000000     -7.484738000000      0.394723000000
H    -2.431712000000     -0.124173000000      0.984001000000
H    -1.723511000000      1.529811000000     -1.044163000000
H     1.570304000000     -8.019511000000     -4.108975000000
H     2.211874000000     -6.362389000000     -6.144932000000
H     1.484324000000     -1.199696000000     -7.195500000000
H     0.390676000000      0.886918000000     -5.874106000000
O    -3.280909000000     -2.681224000000     -3.568636000000
C    -4.573223000000     -2.904298000000     -3.163229000000
C    -7.151325000000     -6.176949000000     -0.582721000000
C    -6.322898000000     -3.429999000000     -1.555595000000
C    -4.973421000000     -3.188282000000     -1.857121000000
C    -5.522066000000     -2.848758000000     -4.192748000000
C    -6.861413000000     -3.090413000000     -3.911934000000
C    -7.252394000000     -3.382804000000     -2.605527000000
H    -8.482409000000     -2.254711000000     -0.289158000000
H    -7.949308000000     -2.549063000000      1.380064000000
C    -5.659573000000     -3.899238000000      0.881008000000
C    -7.609406000000     -2.446620000000      0.342761000000
C    -6.823005000000     -3.697083000000     -0.118877000000
C    -7.690516000000     -4.971680000000     -0.106203000000
C    -9.003281000000     -5.011908000000      0.383690000000
C    -9.753324000000     -6.189510000000      0.378092000000
C    -9.199559000000     -7.374802000000     -0.114157000000
C    -7.877055000000     -7.365861000000     -0.584339000000
H    -9.469267000000     -4.112593000000      0.773106000000
H   -10.774150000000     -6.201716000000      0.748895000000
O    -9.984369000000     -8.493033000000     -0.127520000000
H    -7.408231000000     -8.281811000000     -0.935131000000
H    -6.137885000000     -6.190287000000     -0.975637000000
O    -5.113034000000     -2.553143000000     -5.475117000000
H    -2.680643000000     -2.459693000000     -2.826606000000
H    -7.587169000000     -3.040238000000     -4.718858000000
H    -8.299172000000     -3.586300000000     -2.400639000000
H    -4.159970000000     -2.348146000000     -5.419218000000
H    -4.212429000000     -3.227445000000     -1.085338000000
H    -9.546530000000     -9.201903000000     -0.644045000000
H    -6.961291000000     -1.565738000000      0.287529000000
H    -5.005278000000     -4.727635000000      0.591577000000
H    -5.047868000000     -2.993491000000      0.968098000000
H    -6.066542000000     -4.125712000000      1.872075000000
C   -11.820287000000     -9.974060000000     -8.570114000000
C   -10.777773000000     -9.306877000000     -7.698041000000
O    -9.834668000000     -9.942212000000     -7.210707000000
H   -11.359696000000    -10.232291000000     -9.530285000000
H   -12.137679000000    -10.908321000000     -8.099536000000
N   -10.932923000000     -7.974437000000     -7.462409000000
C    -9.850563000000     -7.155690000000     -6.900565000000
C    -9.488466000000     -7.532596000000     -5.456723000000
O    -8.357543000000     -7.307936000000     -5.024203000000
C   -10.220630000000     -5.669391000000     -6.983120000000
H   -11.660125000000     -7.486683000000     -7.970169000000
H    -8.930193000000     -7.329471000000     -7.469549000000
H   -10.370957000000     -5.368283000000     -8.025566000000
H   -11.129889000000     -5.448273000000     -6.412587000000
H    -9.403951000000     -5.068893000000     -6.575337000000
N   -10.453487000000     -8.089755000000     -4.679900000000
C   -10.153954000000     -8.532747000000     -3.329104000000
C    -9.477421000000     -9.907338000000     -3.230719000000
O    -9.118160000000    -10.331635000000     -2.119841000000
H   -11.365460000000     -8.257405000000     -5.081620000000
H   -11.065658000000     -8.551857000000     -2.726982000000
H    -9.472710000000     -7.814179000000     -2.865492000000
N    -9.324230000000    -10.588674000000     -4.381184000000
C    -8.655093000000    -11.875740000000     -4.471145000000
C    -7.276804000000    -11.844049000000     -5.154654000000
O    -6.328943000000    -12.458419000000     -4.666362000000
H    -9.639542000000    -10.160198000000     -5.247023000000
H    -8.512654000000    -12.262911000000     -3.463479000000
N    -7.180716000000    -11.160064000000     -6.323951000000
C    -5.971845000000    -11.269723000000     -7.135086000000
C    -4.702078000000    -10.752580000000     -6.444501000000
O    -3.677086000000    -11.431958000000     -6.424148000000
H    -8.004637000000    -10.733839000000     -6.735435000000
H    -5.768166000000    -12.312300000000     -7.394893000000
N    -4.782169000000     -9.522547000000     -5.873947000000
C    -3.604719000000     -8.934461000000     -5.235165000000
C    -3.256178000000     -9.680596000000     -3.934760000000
O    -2.071952000000     -9.806374000000     -3.586279000000
C    -3.804706000000     -7.405768000000     -5.075090000000
O    -3.919222000000     -6.840766000000     -6.378194000000
C    -2.647141000000     -6.720648000000     -4.367299000000
H    -5.590646000000     -8.941779000000     -6.071050000000
H    -2.737184000000     -9.080024000000     -5.885514000000
H    -4.736233000000     -7.232688000000     -4.509562000000
H    -4.796881000000     -7.099476000000     -6.741926000000
H    -2.828775000000     -5.642073000000     -4.336947000000
H    -1.709822000000     -6.900803000000     -4.901922000000
H    -2.531683000000     -7.081380000000     -3.342434000000
N    -4.276445000000    -10.222102000000     -3.246202000000
C    -4.083441000000    -11.044268000000     -2.058945000000
C    -3.214532000000    -12.288789000000     -2.366949000000
O    -2.363201000000    -12.686213000000     -1.570568000000
C    -5.476922000000    -11.471847000000     -1.523776000000
O    -6.344389000000    -10.351284000000     -1.713419000000
C    -5.402585000000    -11.896608000000     -0.059900000000
H    -5.236408000000    -10.004463000000     -3.483357000000
H    -3.537681000000    -10.479538000000     -1.295493000000
H    -5.833262000000    -12.305236000000     -2.143153000000
H    -7.275771000000    -10.640279000000     -1.702472000000
H    -6.373985000000    -12.273328000000      0.279376000000
H    -4.655835000000    -12.685082000000      0.083175000000
H    -5.128252000000    -11.039871000000      0.564523000000
N    -3.462839000000    -12.899408000000     -3.553340000000
C    -2.672658000000    -14.025288000000     -4.021922000000
C    -1.285055000000    -13.691553000000     -4.609777000000
O    -0.548822000000    -14.598385000000     -4.973807000000
H    -4.195341000000    -12.544346000000     -4.159081000000
H    -2.496444000000    -14.720002000000     -3.195962000000
N    -0.966689000000    -12.368623000000     -4.639226000000
C     0.330195000000    -11.844128000000     -5.028235000000
C     1.032611000000    -11.185492000000     -3.813412000000
O     1.881656000000    -10.302766000000     -3.951171000000
C     0.197172000000    -10.845629000000     -6.223058000000
O    -0.739868000000    -11.318336000000     -7.179384000000
C     1.514273000000    -10.660881000000     -6.967970000000
H    -1.638426000000    -11.692543000000     -4.297308000000
H     0.923811000000    -12.708503000000     -5.347689000000
H    -0.129709000000     -9.878205000000     -5.810171000000
H    -1.608388000000    -11.432218000000     -6.754726000000
H     1.377229000000     -9.942775000000     -7.783309000000
H     1.826131000000    -11.615496000000     -7.407983000000
H     2.290632000000    -10.302480000000     -6.290548000000
N     0.654843000000    -11.663103000000     -2.597340000000
C     1.176227000000    -11.157529000000     -1.338068000000
C     0.053118000000    -10.685661000000     -0.401097000000
O    -0.680613000000     -9.599381000000     -0.969390000000
C     0.615316000000    -10.205486000000      0.931984000000
H    -0.085809000000    -12.352672000000     -2.556887000000
H     1.849654000000    -10.331027000000     -1.578654000000
H    -0.632632000000    -11.526513000000     -0.226688000000
H    -1.074671000000     -9.880113000000     -1.818734000000
H    -0.196689000000     -9.883233000000      1.591875000000
H     1.167107000000    -11.007484000000      1.434513000000
H     1.294159000000     -9.357526000000      0.783074000000
C    -4.330392000000     -6.245354000000    -10.729138000000
C    -3.014626000000     -7.028779000000    -10.820786000000
C    -2.811106000000     -8.114377000000     -9.744873000000
C    -3.884482000000     -9.213565000000     -9.814897000000
C    -1.409094000000     -8.733193000000     -9.859470000000
H    -4.438639000000     -5.742673000000     -9.760465000000
H    -2.937047000000     -7.498747000000    -11.813476000000
H    -2.177052000000     -6.319661000000    -10.757772000000
H    -2.891951000000     -7.632893000000     -8.758913000000
H    -0.630875000000     -7.964123000000     -9.774071000000
H    -1.232314000000     -9.484338000000     -9.080795000000
H    -1.279176000000     -9.226180000000    -10.832861000000
H    -4.886826000000     -8.818172000000     -9.607595000000
H    -3.905334000000     -9.679288000000    -10.809914000000
H    -3.669309000000    -10.005850000000     -9.087611000000
O    -6.569739000000     -7.003836000000     -7.127111000000
H    -7.082899000000     -6.953019000000     -6.292228000000
H    -6.320118000000     -6.063060000000     -7.334269000000
O    -5.283614000000     -4.627389000000     -7.422025000000
H    -5.394909000000     -3.850080000000     -6.838164000000
H    -4.519516000000     -5.102724000000     -7.038101000000
H     1.761826000000    -11.941032000000     -0.836155000000
H    -5.202530000000     -6.895907000000    -10.865897000000
H   -12.695913000000     -9.346754000000     -8.759449000000
H    -4.376792000000     -5.472716000000    -11.506279000000
H    -9.296059000000    -12.576514000000     -5.021452000000
H    -3.241355000000    -14.552871000000     -4.791221000000
H    -6.134388000000    -10.701321000000     -8.055753000000
