# Supplementary material for: Biotransformation of Bisphenol by Human Cytochrome P450 2C9 Enzymes: A Density Functional Theory Study
Source: Inorg Chem. 2023 Jan 18;62(5):2244–56. doi: 10.1021/acs.inorgchem.2c03984 (PMC9923688; doi:10.1021/acs.inorgchem.2c03984)
Supplement: Supplementary file 2 — ic2c03984_si_002.zip [file ic2c03984_si_002.zip › XYZ Coordinates of Optimized Structures/4PB.xyz]

C     2.648484000000     -1.093107000000     -0.103657000000
C     2.536911000000     -0.863904000000      1.399508000000
O     3.113952000000     -1.578026000000      2.210276000000
C     2.074307000000     -2.467406000000     -0.480766000000
H     2.147279000000     -0.305235000000     -0.677127000000
H     2.610093000000     -3.241600000000      0.076440000000
H     2.218058000000     -2.656649000000     -1.547694000000
N     1.722271000000      0.175583000000      1.778404000000
C     1.415174000000      0.454788000000      3.165583000000
C    -0.020416000000      0.143667000000      3.616254000000
O    -0.459641000000      0.645188000000      4.643901000000
H     1.247670000000      0.701002000000      1.058054000000
H     2.101133000000     -0.153290000000      3.763626000000
N    -0.725854000000     -0.726784000000      2.830770000000
C    -2.124462000000     -1.013982000000      3.092103000000
C    -2.492971000000     -2.498202000000      3.205441000000
O    -3.671180000000     -2.846031000000      3.107749000000
H    -0.324861000000     -1.036095000000      1.946850000000
H    -2.765760000000     -0.591846000000      2.311444000000
H    -2.377940000000     -0.521150000000      4.035916000000
N    -1.462344000000     -3.342252000000      3.448768000000
C    -1.623808000000     -4.781511000000      3.537646000000
H    -0.529025000000     -2.953588000000      3.419557000000
H    -1.243970000000     -5.281832000000      2.638892000000
H    -1.094399000000     -5.171366000000      4.413686000000
H    -2.690034000000     -4.989650000000      3.636647000000
H     1.598546000000      1.505542000000      3.411984000000
H     3.716096000000     -1.071114000000     -0.359210000000
S     0.287673000000     -2.646436000000     -0.064559000000
Fe   -1.053810000000     -2.533000000000     -2.104151000000
C    -0.955761000000      0.874953000000     -2.546373000000
C     1.425022000000     -2.887765000000     -4.452357000000
C    -1.474703000000     -5.935375000000     -2.059531000000
C    -3.826788000000     -2.171037000000     -0.116048000000
N     0.018350000000     -1.273832000000     -3.244764000000
C    -0.028017000000      0.107129000000     -3.231701000000
C     1.003220000000      0.649596000000     -4.073706000000
C     1.672065000000     -0.408944000000     -4.612678000000
C     1.050808000000     -1.599554000000     -4.100154000000
N    -0.243489000000     -4.080795000000     -3.100969000000
C     0.804585000000     -4.039908000000     -3.996154000000
C     1.181097000000     -5.371424000000     -4.390420000000
C     0.366200000000     -6.233193000000     -3.721669000000
C    -0.512774000000     -5.423946000000     -2.915082000000
N    -2.409232000000     -3.784680000000     -1.312927000000
C    -2.336418000000     -5.161888000000     -1.296295000000
C    -3.285342000000     -5.703396000000     -0.359421000000
C    -3.936876000000     -4.642342000000      0.198188000000
C    -3.395862000000     -3.455523000000     -0.406904000000
N    -2.216043000000     -0.976831000000     -1.536473000000
C    -3.289782000000     -1.020052000000     -0.672001000000
C    -3.752294000000      0.310678000000     -0.380156000000
C    -2.942296000000      1.168634000000     -1.062866000000
C    -1.982869000000      0.362288000000     -1.768410000000
H    -0.882444000000      1.954119000000     -2.637952000000
H     2.250588000000     -3.001397000000     -5.147574000000
H    -1.566756000000     -7.012716000000     -1.968297000000
H    -4.606695000000     -2.062389000000      0.629064000000
H     0.372711000000     -7.315864000000     -3.780596000000
H     1.969862000000     -5.609154000000     -5.092418000000
H    -3.397426000000     -6.758089000000     -0.148067000000
H    -4.679405000000     -4.630914000000      0.984963000000
H     2.504732000000     -0.399295000000     -5.304401000000
H     1.173083000000      1.706676000000     -4.234444000000
H    -2.977900000000      2.250281000000     -1.092629000000
H    -4.589486000000      0.542045000000      0.266056000000
O    -4.364123000000     -5.255743000000     -4.630172000000
C    -5.623196000000     -4.758556000000     -4.149831000000
C    -5.101949000000     -0.568837000000     -7.855161000000
C    -4.730596000000     -3.161987000000     -5.965565000000
C    -4.558851000000     -3.821100000000     -4.645846000000
C    -6.790115000000     -4.976305000000     -5.025251000000
C    -6.818000000000     -4.454636000000     -6.271464000000
C    -5.782517000000     -3.552738000000     -6.730063000000
H    -2.303374000000     -3.675930000000     -7.124737000000
H    -1.519283000000     -2.121121000000     -6.756259000000
C    -3.586226000000     -0.988578000000     -5.327417000000
C    -2.302200000000     -2.820667000000     -6.441680000000
C    -3.682584000000     -2.117646000000     -6.393391000000
C    -4.042825000000     -1.485843000000     -7.751616000000
C    -3.352925000000     -1.788141000000     -8.936102000000
C    -3.687272000000     -1.205198000000    -10.158050000000
C    -4.739732000000     -0.290796000000    -10.229971000000
C    -5.451016000000      0.023434000000     -9.067502000000
H    -2.528504000000     -2.491640000000     -8.921527000000
H    -3.138310000000     -1.449249000000    -11.062189000000
O    -5.028179000000      0.257622000000    -11.449337000000
H    -6.277551000000      0.731470000000     -9.107886000000
H    -5.683778000000     -0.312686000000     -6.975094000000
O    -7.851215000000     -5.708610000000     -4.543285000000
H    -5.770176000000     -4.888548000000     -3.076212000000
H    -7.667275000000     -4.655899000000     -6.918380000000
H    -5.904519000000     -3.136299000000     -7.723728000000
H    -7.616790000000     -6.151856000000     -3.696924000000
H    -3.952018000000     -3.325473000000     -3.892446000000
H    -5.773310000000      0.870548000000    -11.350610000000
H    -2.030351000000     -3.195844000000     -5.450402000000
H    -4.551649000000     -0.505913000000     -5.148582000000
H    -3.221710000000     -1.366745000000     -4.367537000000
H    -2.879589000000     -0.222758000000     -5.664779000000
C   -11.627240000000    -10.351871000000      0.095920000000
C   -10.466735000000     -9.665835000000     -0.595678000000
O    -9.433357000000    -10.264300000000     -0.893300000000
H   -12.180562000000    -10.939269000000     -0.646060000000
H   -11.239052000000    -11.048444000000      0.842533000000
N   -10.624933000000     -8.329895000000     -0.869564000000
C    -9.775914000000     -7.634773000000     -1.843015000000
C    -8.345160000000     -7.388390000000     -1.348939000000
O    -7.461996000000     -7.046659000000     -2.155845000000
C   -10.442649000000     -6.320739000000     -2.272955000000
H   -11.534039000000     -7.920771000000     -0.694622000000
H    -9.634305000000     -8.286247000000     -2.714581000000
H   -11.416487000000     -6.526004000000     -2.729817000000
H   -10.587618000000     -5.653255000000     -1.415671000000
H    -9.827201000000     -5.805604000000     -3.013776000000
N    -8.075250000000     -7.581326000000     -0.046243000000
C    -6.714489000000     -7.577925000000      0.465390000000
C    -5.959349000000     -8.915551000000      0.384777000000
O    -4.804598000000     -8.945836000000      0.819161000000
H    -8.837102000000     -7.878815000000      0.548740000000
H    -6.719527000000     -7.269740000000      1.514295000000
H    -6.131396000000     -6.843239000000     -0.094564000000
N    -6.611803000000     -9.979321000000     -0.136076000000
C    -6.030447000000    -11.315759000000     -0.109150000000
C    -5.604985000000    -11.926024000000     -1.456138000000
O    -4.566564000000    -12.586728000000     -1.517986000000
H    -7.589804000000     -9.893640000000     -0.406971000000
H    -5.143001000000    -11.286925000000      0.521726000000
N    -6.462057000000    -11.805401000000     -2.498696000000
C    -6.192859000000    -12.502195000000     -3.750688000000
C    -4.979138000000    -11.977848000000     -4.532731000000
O    -4.100886000000    -12.743381000000     -4.933755000000
H    -7.182554000000    -11.090287000000     -2.514267000000
H    -5.994713000000    -13.556477000000     -3.549096000000
N    -4.936705000000    -10.636909000000     -4.731952000000
C    -3.803397000000    -10.062986000000     -5.440910000000
C    -2.491603000000    -10.309557000000     -4.668304000000
O    -1.446634000000    -10.560115000000     -5.282562000000
C    -4.060296000000     -8.570267000000     -5.755284000000
O    -5.227539000000     -8.471392000000     -6.592041000000
C    -2.873056000000     -7.862536000000     -6.397858000000
H    -5.756206000000    -10.071020000000     -4.486569000000
H    -3.654498000000    -10.593356000000     -6.389482000000
H    -4.338480000000     -8.042915000000     -4.836720000000
H    -4.990385000000     -8.758316000000     -7.489590000000
H    -3.155285000000     -6.827194000000     -6.604383000000
H    -2.576609000000     -8.357616000000     -7.330839000000
H    -2.000179000000     -7.858015000000     -5.739450000000
N    -2.561498000000    -10.266229000000     -3.324785000000
C    -1.416145000000    -10.508133000000     -2.453300000000
C    -0.818130000000    -11.919376000000     -2.648661000000
O     0.401896000000    -12.093078000000     -2.626003000000
C    -1.877127000000    -10.309004000000     -0.988409000000
O    -2.715470000000     -9.149692000000     -0.987388000000
C    -0.694204000000    -10.154817000000     -0.036842000000
H    -3.397676000000     -9.924468000000     -2.867212000000
H    -0.606695000000     -9.811984000000     -2.697505000000
H    -2.478994000000    -11.183570000000     -0.704860000000
H    -3.306935000000     -9.179166000000     -0.209154000000
H    -1.048562000000    -10.075983000000      0.996785000000
H    -0.013449000000    -11.009388000000     -0.107057000000
H    -0.132520000000     -9.245933000000     -0.277919000000
N    -1.705093000000    -12.927030000000     -2.830541000000
C    -1.266131000000    -14.284233000000     -3.112918000000
C    -0.711857000000    -14.538959000000     -4.530659000000
O    -0.235088000000    -15.632408000000     -4.803505000000
H    -2.701885000000    -12.737584000000     -2.821697000000
H    -0.470832000000    -14.569381000000     -2.418806000000
N    -0.774454000000    -13.479291000000     -5.380578000000
C    -0.228647000000    -13.471761000000     -6.725469000000
C     0.955963000000    -12.479538000000     -6.848390000000
O     1.364861000000    -12.102983000000     -7.944689000000
C    -1.349267000000    -13.139488000000     -7.768316000000
O    -2.566418000000    -13.789592000000     -7.438117000000
C    -0.984997000000    -13.597327000000     -9.175439000000
H    -1.197724000000    -12.616641000000     -5.062180000000
H     0.144269000000    -14.485003000000     -6.910462000000
H    -1.485694000000    -12.045584000000     -7.762484000000
H    -2.861828000000    -13.489364000000     -6.561362000000
H    -1.796332000000    -13.341212000000     -9.865485000000
H    -0.862686000000    -14.686957000000     -9.187865000000
H    -0.057812000000    -13.124664000000     -9.501492000000
N     1.494127000000    -12.049322000000     -5.671685000000
C     2.560910000000    -11.062514000000     -5.607606000000
C     2.291119000000    -10.012519000000     -4.518551000000
O     1.098186000000     -9.272516000000     -4.786173000000
C     3.433947000000     -9.007362000000     -4.427635000000
H     1.142553000000    -12.425704000000     -4.798631000000
H     2.621680000000    -10.590181000000     -6.591818000000
H     2.187178000000    -10.533802000000     -3.555268000000
H     0.377209000000     -9.896783000000     -4.998167000000
H     3.217194000000     -8.256012000000     -3.661136000000
H     4.374110000000     -9.504936000000     -4.165077000000
H     3.567123000000     -8.492094000000     -5.386317000000
C    -8.224473000000     -7.691497000000     -9.843782000000
C    -7.181930000000     -6.701913000000    -10.380116000000
C    -5.763764000000     -6.861219000000     -9.795940000000
C    -5.163460000000     -8.246783000000    -10.085993000000
C    -4.834525000000     -5.756311000000    -10.320394000000
H    -8.271160000000     -7.678213000000     -8.747713000000
H    -7.125327000000     -6.786001000000    -11.475875000000
H    -7.522512000000     -5.677175000000    -10.174120000000
H    -5.838021000000     -6.746117000000     -8.703496000000
H    -5.225034000000     -4.758776000000    -10.087257000000
H    -3.834050000000     -5.833175000000     -9.877875000000
H    -4.721655000000     -5.823848000000    -11.410524000000
H    -5.766286000000     -9.059393000000     -9.661214000000
H    -5.095267000000     -8.430024000000    -11.166188000000
H    -4.143870000000     -8.327878000000     -9.685945000000
O    -7.421266000000     -9.406623000000     -3.827502000000
H    -7.187556000000     -8.620818000000     -3.301518000000
H    -7.772572000000     -9.025788000000     -4.681935000000
O    -7.976660000000     -8.101075000000     -6.097923000000
H    -8.080816000000     -7.191837000000     -5.752309000000
H    -7.036112000000     -8.150890000000     -6.375679000000
H     3.526509000000    -11.550093000000     -5.406390000000
H    -8.006728000000     -8.720293000000    -10.152836000000
H   -12.321593000000     -9.653562000000      0.572790000000
H    -9.223467000000     -7.446048000000    -10.223084000000
H    -6.755853000000    -12.002260000000      0.345188000000
H    -2.111271000000    -14.958359000000     -2.955368000000
H    -7.090345000000    -12.421348000000     -4.371076000000
