# Supplementary material for: Biotransformation of Bisphenol by Human Cytochrome P450 2C9 Enzymes: A Density Functional Theory Study
Source: Inorg Chem. 2023 Jan 18;62(5):2244–56. doi: 10.1021/acs.inorgchem.2c03984 (PMC9923688; doi:10.1021/acs.inorgchem.2c03984)
Supplement: Supplementary file 2 — ic2c03984_si_002.zip [file ic2c03984_si_002.zip › XYZ Coordinates of Optimized Structures/2TS3B.xyz]

C     4.628598000000     -5.535557000000     -0.825800000000
C     5.661348000000     -5.827333000000      0.259044000000
O     5.374922000000     -6.158291000000      1.405600000000
C     3.226866000000     -5.281117000000     -0.270524000000
H     4.958993000000     -4.686883000000     -1.433934000000
H     2.906268000000     -6.133145000000      0.335720000000
H     2.519203000000     -5.176001000000     -1.100925000000
N     6.971105000000     -5.703767000000     -0.139874000000
C     8.055784000000     -6.224519000000      0.682060000000
C     8.434067000000     -5.391746000000      1.916562000000
O     9.183747000000     -5.866193000000      2.759046000000
H     7.155030000000     -5.513178000000     -1.115359000000
H     7.803604000000     -7.219581000000      1.061668000000
N     7.899223000000     -4.140784000000      1.978798000000
C     8.052538000000     -3.282045000000      3.134834000000
C     6.749049000000     -2.975604000000      3.890291000000
O     6.653386000000     -1.930229000000      4.536419000000
H     7.288392000000     -3.843872000000      1.229465000000
H     8.494833000000     -2.321378000000      2.857822000000
H     8.743340000000     -3.790136000000      3.815319000000
N     5.790681000000     -3.929565000000      3.821189000000
C     4.519065000000     -3.816171000000      4.515419000000
H     5.914583000000     -4.712156000000      3.187758000000
H     4.564911000000     -2.933333000000      5.154391000000
H     3.692235000000     -3.712956000000      3.804539000000
H     4.344456000000     -4.702678000000      5.135480000000
H     8.948761000000     -6.322119000000      0.057772000000
H     4.598660000000     -6.411879000000     -1.492828000000
S     3.088311000000     -3.802873000000      0.793952000000
Fe    2.979615000000     -1.642208000000     -0.463389000000
C     6.026814000000     -1.646090000000     -1.973401000000
C     1.665896000000     -3.416156000000     -3.098280000000
C    -0.118034000000     -1.496653000000      0.968052000000
C     4.388788000000     -0.487496000000      2.434435000000
N     3.706256000000     -2.406388000000     -2.186598000000
C     4.975871000000     -2.224100000000     -2.675195000000
C     5.085783000000     -2.789994000000     -3.999858000000
C     3.868509000000     -3.322157000000     -4.300119000000
C     3.012459000000     -3.063744000000     -3.166002000000
N     1.145144000000     -2.357463000000     -0.951417000000
C     0.796363000000     -3.072254000000     -2.071605000000
C    -0.618203000000     -3.368502000000     -2.053385000000
C    -1.130176000000     -2.799637000000     -0.928689000000
C    -0.021293000000     -2.167047000000     -0.244744000000
N     2.276882000000     -1.035743000000      1.315045000000
C     0.959834000000     -1.013849000000      1.707313000000
C     0.851506000000     -0.516941000000      3.058746000000
C     2.122736000000     -0.286831000000      3.495350000000
C     3.006205000000     -0.607547000000      2.402432000000
N     4.829937000000     -1.127575000000      0.106348000000
C     5.231606000000     -0.706586000000      1.347491000000
C     6.655932000000     -0.480183000000      1.365811000000
C     7.109764000000     -0.758429000000      0.108880000000
C     5.963769000000     -1.179163000000     -0.663442000000
H     6.990950000000     -1.598084000000     -2.471903000000
H     1.250246000000     -3.958907000000     -3.941891000000
H    -1.102788000000     -1.385673000000      1.413091000000
H     4.855209000000     -0.208162000000      3.373377000000
H    -2.156000000000     -2.841931000000     -0.581326000000
H    -1.143139000000     -3.937790000000     -2.809826000000
H    -0.078470000000     -0.384914000000      3.595101000000
H     2.449815000000      0.059070000000      4.467868000000
H     3.559107000000     -3.831227000000     -5.204079000000
H     5.983022000000     -2.775907000000     -4.606032000000
H     8.123920000000     -0.706869000000     -0.267669000000
H     7.209903000000     -0.164771000000      2.239955000000
O     2.601368000000     -0.169878000000     -1.331105000000
C     2.698166000000      1.564913000000     -0.617262000000
C     5.129222000000      5.929575000000     -0.350264000000
C     4.367467000000      3.183725000000     -1.436876000000
C     4.007112000000      2.143994000000     -0.592345000000
C     1.752883000000      2.116680000000     -1.543633000000
C     2.081742000000      3.190943000000     -2.357875000000
C     3.374621000000      3.716410000000     -2.296647000000
H     5.874897000000      3.582883000000     -3.706318000000
H     7.469250000000      3.577487000000     -2.921071000000
C     6.688968000000      3.272051000000     -0.343738000000
C     6.428539000000      3.246938000000     -2.823385000000
C     5.795371000000      3.762142000000     -1.507552000000
C     5.742069000000      5.301659000000     -1.446449000000
C     6.318365000000      6.133433000000     -2.416867000000
C     6.294148000000      7.523906000000     -2.304382000000
C     5.687755000000      8.123621000000     -1.199736000000
C     5.099986000000      7.316106000000     -0.219100000000
H     6.803342000000      5.702176000000     -3.285869000000
H     6.745821000000      8.154518000000     -3.063789000000
O     5.694063000000      9.490403000000     -1.131488000000
H     4.624605000000      7.773093000000      0.648213000000
H     4.661818000000      5.320672000000      0.419807000000
O     0.550746000000      1.490692000000     -1.663542000000
H     2.313650000000      1.152258000000      0.311037000000
H     1.348142000000      3.581362000000     -3.056710000000
H     3.629081000000      4.550441000000     -2.944345000000
H     0.756433000000      0.545625000000     -1.467067000000
H     4.710841000000      1.742804000000      0.126144000000
H     5.279726000000      9.766798000000     -0.299561000000
H     6.419976000000      2.152224000000     -2.823811000000
H     6.273668000000      3.539632000000      0.633496000000
H     6.825102000000      2.186062000000     -0.369680000000
H     7.676786000000      3.738030000000     -0.422773000000
C    -2.198826000000      8.325959000000      3.249246000000
C    -1.914477000000      6.957250000000      2.664555000000
O    -2.733422000000      6.035544000000      2.747852000000
H    -2.630768000000      8.207120000000      4.246236000000
H    -1.314322000000      8.966779000000      3.310031000000
N    -0.706805000000      6.791092000000      2.054382000000
C    -0.417712000000      5.632886000000      1.197747000000
C    -0.362112000000      4.305858000000      1.966667000000
O    -0.558924000000      3.241371000000      1.379480000000
C     0.892127000000      5.863250000000      0.433974000000
H    -0.128261000000      7.611003000000      1.922944000000
H    -1.238595000000      5.497608000000      0.483684000000
H     0.811758000000      6.748201000000     -0.206916000000
H     1.737002000000      5.998027000000      1.119479000000
H     1.104995000000      5.003885000000     -0.206262000000
N    -0.080295000000      4.340204000000      3.294048000000
C    -0.141782000000      3.117704000000      4.078515000000
C    -1.556362000000      2.549257000000      4.282009000000
O    -1.684860000000      1.372537000000      4.635728000000
H     0.059198000000      5.234609000000      3.742060000000
H     0.294301000000      3.308110000000      5.063890000000
H     0.444123000000      2.332087000000      3.595882000000
N    -2.587169000000      3.408029000000      4.116289000000
C    -3.966740000000      3.017368000000      4.347980000000
C    -4.881536000000      2.878119000000      3.119876000000
O    -5.815232000000      2.079640000000      3.156033000000
H    -2.401442000000      4.351294000000      3.788748000000
H    -3.964280000000      2.056489000000      4.861180000000
N    -4.669152000000      3.714244000000      2.069619000000
C    -5.694242000000      3.870868000000      1.039421000000
C    -5.923433000000      2.618476000000      0.177161000000
O    -7.005354000000      2.038276000000      0.156528000000
H    -3.923847000000      4.400619000000      2.104787000000
H    -6.660913000000      4.102466000000      1.495258000000
N    -4.855074000000      2.207769000000     -0.564844000000
C    -4.975198000000      0.979708000000     -1.343613000000
C    -5.152160000000     -0.265631000000     -0.460717000000
O    -5.776769000000     -1.243076000000     -0.899408000000
C    -3.788863000000      0.875439000000     -2.323353000000
O    -3.847230000000      1.994225000000     -3.231531000000
C    -3.784958000000     -0.386763000000     -3.172980000000
H    -3.952159000000      2.708262000000     -0.504708000000
H    -5.896467000000      1.020253000000     -1.933967000000
H    -2.853677000000      0.939494000000     -1.744701000000
H    -4.229376000000      2.747129000000     -2.747898000000
H    -2.985495000000     -0.311456000000     -3.917181000000
H    -4.737908000000     -0.503332000000     -3.696955000000
H    -3.610600000000     -1.278908000000     -2.566698000000
N    -4.637839000000     -0.221489000000      0.780654000000
C    -4.767714000000     -1.324343000000      1.727107000000
C    -6.240051000000     -1.712555000000      1.965669000000
O    -6.549173000000     -2.887455000000      2.182487000000
C    -4.090548000000     -0.920725000000      3.059892000000
O    -2.875620000000     -0.258369000000      2.698359000000
C    -3.834336000000     -2.129738000000      3.955413000000
H    -4.033298000000      0.540640000000      1.063870000000
H    -4.284860000000     -2.217472000000      1.317185000000
H    -4.751760000000     -0.206319000000      3.569751000000
H    -2.520711000000      0.212894000000      3.480215000000
H    -3.405777000000     -1.806059000000      4.910566000000
H    -4.760301000000     -2.677602000000      4.155186000000
H    -3.126043000000     -2.812368000000      3.473619000000
N    -7.149776000000     -0.710239000000      1.940941000000
C    -8.562952000000     -0.987665000000      2.138280000000
C    -9.257791000000     -1.798506000000      1.026020000000
O   -10.347974000000     -2.306704000000      1.244723000000
H    -6.856053000000      0.248138000000      1.778645000000
H    -8.716353000000     -1.555937000000      3.059604000000
N    -8.594503000000     -1.873766000000     -0.167355000000
C    -9.055010000000     -2.701876000000     -1.276727000000
C    -8.055531000000     -3.841352000000     -1.591451000000
O    -7.998022000000     -4.351324000000     -2.707762000000
C    -9.339808000000     -1.818882000000     -2.530842000000
O   -10.018358000000     -0.630408000000     -2.145898000000
C   -10.227512000000     -2.505504000000     -3.561503000000
H    -7.656907000000     -1.488303000000     -0.241312000000
H    -9.998334000000     -3.148741000000     -0.942158000000
H    -8.368158000000     -1.569503000000     -2.990007000000
H    -9.556015000000     -0.281583000000     -1.365831000000
H   -10.433020000000     -1.809231000000     -4.381644000000
H   -11.185496000000     -2.779543000000     -3.103850000000
H    -9.740803000000     -3.400024000000     -3.950370000000
N    -7.258767000000     -4.239490000000     -0.558163000000
C    -6.269559000000     -5.297106000000     -0.706809000000
C    -4.920796000000     -4.907980000000     -0.084133000000
O    -4.370747000000     -3.745516000000     -0.709475000000
C    -3.897765000000     -6.027972000000     -0.233692000000
H    -7.368855000000     -3.819338000000      0.358889000000
H    -6.159300000000     -5.480876000000     -1.778571000000
H    -5.083974000000     -4.703713000000      0.985436000000
H    -5.065401000000     -3.060706000000     -0.772765000000
H    -2.938207000000     -5.724389000000      0.197392000000
H    -4.233845000000     -6.936617000000      0.278054000000
H    -3.738056000000     -6.260548000000     -1.292886000000
C     0.290068000000      3.307961000000     -6.501545000000
C     1.003107000000      1.986086000000     -6.190068000000
C     0.066530000000      0.835231000000     -5.770314000000
C    -0.846436000000      0.376426000000     -6.917673000000
C     0.872635000000     -0.346985000000     -5.212341000000
H    -0.295816000000      3.643637000000     -5.637279000000
H     1.594107000000      1.665220000000     -7.061477000000
H     1.726288000000      2.157307000000     -5.380347000000
H    -0.573244000000      1.217182000000     -4.959737000000
H     1.470309000000     -0.053472000000     -4.341420000000
H     0.213043000000     -1.166422000000     -4.901374000000
H     1.560414000000     -0.745291000000     -5.970715000000
H    -1.471636000000      1.190683000000     -7.299562000000
H    -0.251652000000     -0.010713000000     -7.756168000000
H    -1.517630000000     -0.427131000000     -6.590433000000
O    -2.455361000000      3.723056000000     -0.617503000000
H    -1.787126000000      3.372107000000      0.008649000000
H    -2.018662000000      3.644327000000     -1.506083000000
O    -1.317503000000      3.141008000000     -3.041484000000
H    -0.735250000000      2.421145000000     -2.727076000000
H    -2.120479000000      2.692201000000     -3.388082000000
H    -6.627118000000     -6.225682000000     -0.237678000000
H    -0.391986000000      3.215666000000     -7.354584000000
H    -2.949752000000      8.824081000000      2.625693000000
H     1.012780000000      4.095658000000     -6.746833000000
H    -4.441238000000      3.749747000000      5.014360000000
H    -9.083000000000     -0.031179000000      2.238397000000
H    -5.382315000000      4.702766000000      0.401544000000
