# Supplementary material for: Biotransformation of Bisphenol by Human Cytochrome P450 2C9 Enzymes: A Density Functional Theory Study
Source: Inorg Chem. 2023 Jan 18;62(5):2244–56. doi: 10.1021/acs.inorgchem.2c03984 (PMC9923688; doi:10.1021/acs.inorgchem.2c03984)
Supplement: Supplementary file 2 — ic2c03984_si_002.zip [file ic2c03984_si_002.zip › XYZ Coordinates of Optimized Structures/4I7oB.xyz]

C     2.257291000000     -2.993253000000      0.123738000000
C     2.169794000000     -1.656036000000      0.846267000000
O     2.303142000000     -1.559793000000      2.067352000000
C     1.150950000000     -3.952844000000      0.590441000000
H     2.211630000000     -2.864910000000     -0.962111000000
H     1.273976000000     -4.144611000000      1.660874000000
H     1.240023000000     -4.906377000000      0.062511000000
N     1.911443000000     -0.570806000000      0.059510000000
C     1.784929000000      0.765489000000      0.610406000000
C     0.499915000000      1.098676000000      1.390322000000
O     0.386266000000      2.212601000000      1.890632000000
H     1.704464000000     -0.713489000000     -0.919563000000
H     2.605348000000      0.941254000000      1.312732000000
N    -0.427661000000      0.109710000000      1.495483000000
C    -1.547484000000      0.208331000000      2.409941000000
C    -1.400315000000     -0.550083000000      3.741676000000
O    -2.363981000000     -0.607994000000      4.501903000000
H    -0.268954000000     -0.787544000000      1.043307000000
H    -2.460813000000     -0.160863000000      1.933462000000
H    -1.690491000000      1.265571000000      2.647549000000
N    -0.184991000000     -1.098345000000      3.994236000000
C     0.084410000000     -1.838535000000      5.211620000000
H     0.554444000000     -1.037228000000      3.301908000000
H     0.400456000000     -2.863195000000      4.983015000000
H     0.872278000000     -1.354677000000      5.802032000000
H    -0.836880000000     -1.864900000000      5.795847000000
H     1.884276000000      1.492451000000     -0.200139000000
H     3.233732000000     -3.432706000000      0.368264000000
S    -0.556969000000     -3.290959000000      0.387995000000
Fe   -1.389303000000     -3.556756000000     -1.908157000000
C    -2.085908000000     -0.197329000000     -1.921262000000
C     1.446890000000     -2.967676000000     -3.747994000000
C    -0.802683000000     -6.929770000000     -2.094225000000
C    -4.513720000000     -4.190080000000     -0.629233000000
N    -0.520516000000     -1.919170000000     -2.714927000000
C    -0.919134000000     -0.610351000000     -2.549554000000
C     0.047288000000      0.281431000000     -3.134755000000
C     1.034531000000     -0.499166000000     -3.666225000000
C     0.674927000000     -1.867241000000     -3.394857000000
N     0.037935000000     -4.698255000000     -2.715555000000
C     1.138978000000     -4.282454000000     -3.435307000000
C     1.933271000000     -5.416640000000     -3.831230000000
C     1.310472000000     -6.529415000000     -3.352089000000
C     0.128022000000     -6.072121000000     -2.666793000000
N    -2.474064000000     -5.223744000000     -1.526967000000
C    -2.023390000000     -6.526532000000     -1.572345000000
C    -3.019335000000     -7.421466000000     -1.035130000000
C    -4.078037000000     -6.649744000000     -0.661869000000
C    -3.723227000000     -5.282593000000     -0.946258000000
N    -2.985212000000     -2.429317000000     -1.411710000000
C    -4.157454000000     -2.863025000000     -0.831338000000
C    -4.971624000000     -1.739346000000     -0.455300000000
C    -4.281816000000     -0.614989000000     -0.802917000000
C    -3.048591000000     -1.050327000000     -1.401368000000
H    -2.265138000000      0.870123000000     -1.842897000000
H     2.360551000000     -2.784382000000     -4.304787000000
H    -0.561573000000     -7.988395000000     -2.102102000000
H    -5.473855000000     -4.385272000000     -0.162763000000
H     1.566517000000     -7.575953000000     -3.467712000000
H     2.842284000000     -5.353954000000     -4.416166000000
H    -2.920574000000     -8.496351000000     -0.945130000000
H    -5.022025000000     -6.968973000000     -0.238591000000
H     1.925409000000     -0.189022000000     -4.197961000000
H    -0.034901000000      1.361116000000     -3.141888000000
H    -4.571610000000      0.419926000000     -0.672924000000
H    -5.940289000000     -1.813396000000      0.022069000000
O    -2.628680000000     -3.984143000000     -4.343660000000
C    -3.523470000000     -3.010061000000     -4.839933000000
C    -4.134075000000      1.159501000000     -7.112047000000
C    -3.694631000000     -1.784778000000     -6.997271000000
C    -2.931235000000     -2.256881000000     -5.990222000000
C    -4.902430000000     -3.608017000000     -5.090083000000
C    -5.707740000000     -2.978741000000     -6.120607000000
C    -5.119749000000     -2.132976000000     -7.006539000000
H    -4.321550000000     -2.075392000000     -9.685475000000
H    -2.874612000000     -1.274233000000    -10.320822000000
C    -1.678335000000     -0.574466000000     -7.993467000000
C    -3.286133000000     -1.803214000000     -9.454584000000
C    -3.168447000000     -0.944540000000     -8.171813000000
C    -3.990405000000      0.358025000000     -8.255894000000
C    -4.584824000000      0.817763000000     -9.440513000000
C    -5.285493000000      2.022154000000     -9.489616000000
C    -5.410490000000      2.804849000000     -8.339185000000
C    -4.829907000000      2.365520000000     -7.144068000000
H    -4.506412000000      0.236688000000    -10.353182000000
H    -5.740393000000      2.367548000000    -10.412649000000
O    -6.108097000000      3.975003000000     -8.439317000000
H    -4.924434000000      2.964014000000     -6.239381000000
H    -3.696925000000      0.834440000000     -6.171348000000
O    -5.264702000000     -4.558003000000     -4.385811000000
H    -3.716383000000     -2.248019000000     -4.051902000000
H    -6.744892000000     -3.283888000000     -6.221960000000
H    -5.728651000000     -1.704791000000     -7.798924000000
H    -3.167494000000     -4.607793000000     -3.816934000000
H    -1.868227000000     -2.055106000000     -5.914937000000
H    -6.107819000000      4.419674000000     -7.577268000000
H    -2.717252000000     -2.730105000000     -9.329205000000
H    -1.506502000000      0.001030000000     -7.078277000000
H    -1.045131000000     -1.468664000000     -7.963935000000
H    -1.352537000000      0.040056000000     -8.838584000000
C   -12.128233000000    -11.280134000000     -1.924077000000
C   -10.781090000000    -10.589857000000     -1.857508000000
O    -9.729412000000    -11.198731000000     -2.081511000000
H   -12.361431000000    -11.491354000000     -2.973729000000
H   -12.065734000000    -12.240306000000     -1.405406000000
N   -10.787359000000     -9.266391000000     -1.525933000000
C    -9.610889000000     -8.409696000000     -1.722337000000
C    -8.471535000000     -8.677857000000     -0.728227000000
O    -7.337688000000     -8.259750000000     -0.971432000000
C   -10.019156000000     -6.932616000000     -1.680737000000
H   -11.684427000000     -8.803693000000     -1.452097000000
H    -9.164733000000     -8.638489000000     -2.697792000000
H   -10.728455000000     -6.706432000000     -2.483823000000
H   -10.473819000000     -6.668383000000     -0.718530000000
H    -9.133112000000     -6.310378000000     -1.824741000000
N    -8.751841000000     -9.383179000000      0.395720000000
C    -7.678958000000     -9.853234000000      1.255199000000
C    -6.869016000000    -11.040530000000      0.705109000000
O    -5.799606000000    -11.330595000000      1.245517000000
H    -9.698315000000     -9.706972000000      0.537160000000
H    -8.096837000000    -10.148483000000      2.222101000000
H    -6.968115000000     -9.044034000000      1.431545000000
N    -7.419774000000    -11.732759000000     -0.319490000000
C    -6.800317000000    -12.931011000000     -0.856968000000
C    -6.259540000000    -12.862895000000     -2.293410000000
O    -5.259014000000    -13.517742000000     -2.588252000000
H    -8.300933000000    -11.425038000000     -0.720545000000
H    -5.965156000000    -13.194852000000     -0.209471000000
N    -6.961568000000    -12.154047000000     -3.212493000000
C    -6.678874000000    -12.323823000000     -4.636538000000
C    -5.301324000000    -11.805279000000     -5.083589000000
O    -4.487018000000    -12.546007000000     -5.629361000000
H    -7.794897000000    -11.642050000000     -2.944391000000
H    -6.702230000000    -13.383556000000     -4.903941000000
N    -5.066905000000    -10.483456000000     -4.850860000000
C    -3.750410000000     -9.928269000000     -5.150043000000
C    -2.657548000000    -10.440303000000     -4.192067000000
O    -1.482776000000    -10.496839000000     -4.584286000000
C    -3.872110000000     -8.393228000000     -5.250312000000
O    -4.801005000000     -8.096961000000     -6.318496000000
C    -2.570435000000     -7.672208000000     -5.561301000000
H    -5.768779000000     -9.907188000000     -4.355222000000
H    -3.431966000000    -10.302737000000     -6.129801000000
H    -4.297034000000     -8.011752000000     -4.310148000000
H    -5.362522000000     -8.881069000000     -6.447322000000
H    -2.765006000000     -6.599997000000     -5.664485000000
H    -2.137624000000     -8.043920000000     -6.494711000000
H    -1.840600000000     -7.809388000000     -4.759874000000
N    -3.036109000000    -10.892957000000     -2.982424000000
C    -2.095323000000    -11.536562000000     -2.068008000000
C    -1.488738000000    -12.818803000000     -2.686352000000
O    -0.300533000000    -13.100861000000     -2.514928000000
C    -2.821290000000    -11.856132000000     -0.739113000000
O    -3.662737000000    -10.736149000000     -0.468247000000
C    -1.828665000000    -12.116008000000      0.391321000000
H    -3.967270000000    -10.714358000000     -2.627344000000
H    -1.245035000000    -10.871389000000     -1.884685000000
H    -3.444217000000    -12.747394000000     -0.900434000000
H    -4.263217000000    -10.961644000000      0.271571000000
H    -2.362194000000    -12.406255000000      1.303172000000
H    -1.129787000000    -12.916550000000      0.127655000000
H    -1.253744000000    -11.208008000000      0.602164000000
N    -2.330729000000    -13.586381000000     -3.418962000000
C    -1.864867000000    -14.762152000000     -4.135235000000
C    -1.084256000000    -14.494450000000     -5.439256000000
O    -0.623611000000    -15.432535000000     -6.073923000000
H    -3.315462000000    -13.346736000000     -3.484019000000
H    -1.201246000000    -15.349918000000     -3.494747000000
N    -0.949356000000    -13.181298000000     -5.780034000000
C    -0.124567000000    -12.696914000000     -6.873476000000
C     1.149428000000    -11.977573000000     -6.358493000000
O     1.853263000000    -11.313910000000     -7.115803000000
C    -0.953988000000    -11.734010000000     -7.789585000000
O    -2.292976000000    -12.187347000000     -7.951015000000
C    -0.366930000000    -11.611142000000     -9.190309000000
H    -1.329451000000    -12.474053000000     -5.163749000000
H     0.180072000000    -13.578702000000     -7.446465000000
H    -0.951606000000    -10.745337000000     -7.304222000000
H    -2.643617000000    -12.478012000000     -7.091461000000
H    -0.986379000000    -10.933594000000     -9.788049000000
H    -0.368666000000    -12.591917000000     -9.680268000000
H     0.654374000000    -11.231260000000     -9.142193000000
N     1.410763000000    -12.104889000000     -5.026217000000
C     2.506736000000    -11.412223000000     -4.366795000000
C     2.052661000000    -10.783606000000     -3.039291000000
O     1.036367000000     -9.797173000000     -3.247531000000
C     3.212518000000    -10.100262000000     -2.324908000000
H     0.834589000000    -12.714510000000     -4.457999000000
H     2.862988000000    -10.642924000000     -5.057178000000
H     1.649908000000    -11.580676000000     -2.398648000000
H     0.325331000000    -10.184699000000     -3.794302000000
H     2.860906000000     -9.624041000000     -1.404037000000
H     3.989368000000    -10.826819000000     -2.062635000000
H     3.661532000000     -9.328316000000     -2.961153000000
C    -7.794742000000     -5.519753000000     -8.808288000000
C    -6.519927000000     -5.405187000000     -9.654389000000
C    -5.658058000000     -6.682284000000     -9.722598000000
C    -6.401129000000     -7.856393000000    -10.379272000000
C    -4.341179000000     -6.401767000000    -10.462714000000
H    -7.570248000000     -5.820074000000     -7.777273000000
H    -6.784862000000     -5.101505000000    -10.678854000000
H    -5.899409000000     -4.593085000000     -9.248018000000
H    -5.404196000000     -6.974156000000     -8.692633000000
H    -3.778991000000     -5.590905000000     -9.982967000000
H    -3.697694000000     -7.289017000000    -10.480804000000
H    -4.529942000000     -6.106458000000    -11.503672000000
H    -7.311996000000     -8.126360000000     -9.833066000000
H    -6.691751000000     -7.608389000000    -11.409260000000
H    -5.764325000000     -8.748013000000    -10.421641000000
O    -7.048867000000     -8.798024000000     -3.725838000000
H    -6.911248000000     -8.511814000000     -2.800542000000
H    -7.085544000000     -7.955993000000     -4.258105000000
O    -6.927695000000     -6.595826000000     -5.306650000000
H    -6.537276000000     -5.805849000000     -4.876014000000
H    -6.168465000000     -6.967428000000     -5.809074000000
H     3.339739000000    -12.103750000000     -4.171927000000
H    -8.494713000000     -6.253399000000     -9.224078000000
H   -12.943280000000    -10.688534000000     -1.497161000000
H    -8.323009000000     -4.558667000000     -8.769115000000
H    -7.522820000000    -13.757930000000     -0.828079000000
H    -2.730642000000    -15.379569000000     -4.384996000000
H    -7.462514000000    -11.794727000000     -5.186350000000
