# Supplementary material for: Biotransformation of Bisphenol by Human Cytochrome P450 2C9 Enzymes: A Density Functional Theory Study
Source: Inorg Chem. 2023 Jan 18;62(5):2244–56. doi: 10.1021/acs.inorgchem.2c03984 (PMC9923688; doi:10.1021/acs.inorgchem.2c03984)
Supplement: Supplementary file 2 — ic2c03984_si_002.zip [file ic2c03984_si_002.zip › XYZ Coordinates of Optimized Structures/2I6B.xyz]

C     0.628758000000     -0.927879000000      0.516926000000
C     0.362887000000     -0.950912000000      2.016510000000
O     1.161191000000     -1.444575000000      2.814636000000
C     0.704419000000     -2.349845000000     -0.060778000000
H    -0.127231000000     -0.344422000000     -0.014575000000
H     1.506006000000     -2.898591000000      0.445367000000
H     0.938912000000     -2.315755000000     -1.126987000000
N    -0.825724000000     -0.414929000000      2.417339000000
C    -1.217723000000     -0.368226000000      3.814389000000
C    -1.623276000000     -1.693345000000      4.484400000000
O    -1.876263000000     -1.695367000000      5.683728000000
H    -1.490444000000     -0.115727000000      1.716376000000
H    -0.385279000000      0.017080000000      4.410596000000
N    -1.658701000000     -2.796768000000      3.689507000000
C    -1.790751000000     -4.131032000000      4.240700000000
C    -0.486622000000     -4.935635000000      4.390353000000
O    -0.551852000000     -6.110844000000      4.740626000000
H    -1.448266000000     -2.711835000000      2.699490000000
H    -2.465041000000     -4.730837000000      3.621989000000
H    -2.233634000000     -4.037126000000      5.235481000000
N     0.668086000000     -4.272455000000      4.127351000000
C     1.963780000000     -4.912034000000      4.254485000000
H     0.643394000000     -3.298911000000      3.842498000000
H     2.549205000000     -4.780205000000      3.337726000000
H     2.534159000000     -4.496287000000      5.094931000000
H     1.795592000000     -5.975631000000      4.431071000000
H    -2.051683000000      0.330783000000      3.919537000000
H     1.599904000000     -0.437783000000      0.367694000000
S    -0.799807000000     -3.371506000000      0.215200000000
Fe   -2.514139000000     -2.999978000000     -1.380045000000
C    -2.426771000000      0.427879000000     -1.336059000000
C    -0.245501000000     -3.028896000000     -3.944994000000
C    -2.634046000000     -6.428473000000     -1.456186000000
C    -4.563667000000     -2.980757000000      1.361059000000
N    -1.470860000000     -1.588875000000     -2.373781000000
C    -1.622205000000     -0.226419000000     -2.258303000000
C    -0.805352000000      0.442273000000     -3.238581000000
C    -0.170278000000     -0.528201000000     -3.954976000000
C    -0.608357000000     -1.793800000000     -3.423929000000
N    -1.683763000000     -4.431817000000     -2.531026000000
C    -0.748924000000     -4.249760000000     -3.520825000000
C    -0.335227000000     -5.525864000000     -4.050366000000
C    -1.012879000000     -6.483128000000     -3.360878000000
C    -1.844164000000     -5.793114000000     -2.401722000000
N    -3.404073000000     -4.416464000000     -0.264363000000
C    -3.343574000000     -5.774040000000     -0.457199000000
C    -4.119810000000     -6.449660000000      0.553539000000
C    -4.650543000000     -5.481064000000      1.352521000000
C    -4.207056000000     -4.211752000000      0.830578000000
N    -3.336140000000     -1.558503000000     -0.218079000000
C    -4.166004000000     -1.750703000000      0.855925000000
C    -4.571145000000     -0.477696000000      1.398265000000
C    -3.984857000000      0.483844000000      0.628462000000
C    -3.210714000000     -0.203669000000     -0.378300000000
H    -2.433325000000      1.513155000000     -1.356657000000
H     0.475500000000     -3.039976000000     -4.756015000000
H    -2.687774000000     -7.513063000000     -1.473725000000
H    -5.207177000000     -2.979621000000      2.234724000000
H    -0.922313000000     -7.556739000000     -3.470982000000
H     0.393235000000     -5.662479000000     -4.839238000000
H    -4.227261000000     -7.523970000000      0.629242000000
H    -5.279780000000     -5.596311000000      2.226258000000
H     0.527584000000     -0.414394000000     -4.774951000000
H    -0.736308000000      1.517047000000     -3.349878000000
H    -4.063398000000      1.560276000000      0.717391000000
H    -5.226442000000     -0.352656000000      2.250933000000
O    -3.920536000000     -2.814974000000     -2.464172000000
C    -3.402585000000     -2.669188000000     -5.788976000000
C    -4.684397000000     -1.118603000000    -10.193697000000
C    -3.105565000000     -2.722120000000     -8.208402000000
C    -2.865145000000     -2.137270000000     -6.942026000000
C    -4.244562000000     -3.844491000000     -5.841671000000
C    -4.488314000000     -4.435876000000     -7.141498000000
C    -3.933916000000     -3.881882000000     -8.266870000000
H    -1.918440000000     -4.218581000000    -10.201303000000
H    -0.943069000000     -2.906195000000    -10.892148000000
C    -1.719754000000     -0.864379000000     -9.306131000000
C    -1.454794000000     -3.251168000000     -9.987172000000
C    -2.483236000000     -2.194437000000     -9.507173000000
C    -3.611774000000     -1.960114000000    -10.531511000000
C    -3.616398000000     -2.524931000000    -11.815389000000
C    -4.637013000000     -2.260452000000    -12.726953000000
C    -5.691529000000     -1.415877000000    -12.370062000000
C    -5.711695000000     -0.844464000000    -11.092371000000
H    -2.813783000000     -3.184451000000    -12.126668000000
H    -4.629243000000     -2.701736000000    -13.718532000000
O    -6.665138000000     -1.189692000000    -13.299734000000
H    -6.529042000000     -0.186971000000    -10.800869000000
H    -4.725180000000     -0.668481000000     -9.204860000000
O    -4.759158000000     -4.329344000000     -4.785610000000
H    -3.233998000000     -2.219159000000     -4.815794000000
H    -5.061827000000     -5.358491000000     -7.182921000000
H    -4.124827000000     -4.337143000000     -9.234346000000
H    -4.054959000000     -3.551730000000     -3.099405000000
H    -2.242573000000     -1.252757000000     -6.864668000000
H    -7.327173000000     -0.585790000000    -12.928317000000
H    -0.695740000000     -3.409245000000     -9.214175000000
H    -2.364320000000     -0.072522000000     -8.911546000000
H    -0.868397000000     -0.989209000000     -8.627190000000
H    -1.330652000000     -0.523601000000    -10.270436000000
C   -12.379456000000     -9.993285000000     -1.811465000000
C   -10.999462000000     -9.427080000000     -2.076399000000
O   -10.013663000000    -10.159694000000     -2.214294000000
H   -12.721409000000    -10.517673000000     -2.710468000000
H   -12.314588000000    -10.733744000000     -1.009521000000
N   -10.893803000000     -8.069373000000     -2.138840000000
C    -9.681908000000     -7.414257000000     -2.646750000000
C    -8.457571000000     -7.672499000000     -1.758287000000
O    -7.320253000000     -7.670926000000     -2.232733000000
C    -9.921261000000     -5.907508000000     -2.809113000000
H   -11.746164000000     -7.523789000000     -2.136739000000
H    -9.417133000000     -7.844485000000     -3.618686000000
H   -10.775482000000     -5.731107000000     -3.473411000000
H   -10.119339000000     -5.426721000000     -1.844376000000
H    -9.043655000000     -5.441758000000     -3.265839000000
N    -8.665963000000     -7.881585000000     -0.434940000000
C    -7.541910000000     -8.184250000000      0.436838000000
C    -6.852339000000     -9.529506000000      0.156067000000
O    -5.706427000000     -9.714291000000      0.575154000000
H    -9.612255000000     -7.889717000000     -0.082169000000
H    -7.893369000000     -8.187260000000      1.473025000000
H    -6.773562000000     -7.413504000000      0.341313000000
N    -7.586694000000    -10.465072000000     -0.487514000000
C    -7.059380000000    -11.779873000000     -0.806948000000
C    -6.614041000000    -12.017674000000     -2.260835000000
O    -5.674758000000    -12.774103000000     -2.489811000000
H    -8.502379000000    -10.214940000000     -0.846617000000
H    -6.192898000000    -11.963656000000     -0.172510000000
N    -7.340873000000    -11.425657000000     -3.248161000000
C    -7.161323000000    -11.839031000000     -4.639010000000
C    -5.775905000000    -11.505749000000     -5.221696000000
O    -4.996794000000    -12.390841000000     -5.567782000000
H    -8.160576000000    -10.877632000000     -3.013075000000
H    -7.272599000000    -12.922929000000     -4.734466000000
N    -5.464695000000    -10.182823000000     -5.304778000000
C    -4.182830000000     -9.786585000000     -5.885685000000
C    -3.020778000000    -10.351146000000     -5.057429000000
O    -1.948278000000    -10.660542000000     -5.600616000000
C    -4.087009000000     -8.239067000000     -6.020356000000
O    -5.191986000000     -7.749729000000     -6.771091000000
C    -2.815105000000     -7.815396000000     -6.745622000000
H    -6.204366000000     -9.489373000000     -5.220824000000
H    -4.073901000000    -10.224316000000     -6.883744000000
H    -4.096526000000     -7.801480000000     -5.008774000000
H    -5.976708000000     -7.764211000000     -6.185043000000
H    -2.781496000000     -6.724274000000     -6.805950000000
H    -2.813780000000     -8.218615000000     -7.763977000000
H    -1.914795000000     -8.165826000000     -6.237749000000
N    -3.231077000000    -10.471316000000     -3.734314000000
C    -2.228675000000    -10.969730000000     -2.802392000000
C    -1.702215000000    -12.362394000000     -3.199895000000
O    -0.528927000000    -12.674507000000     -2.974584000000
C    -2.855083000000    -11.002059000000     -1.385260000000
O    -3.585793000000     -9.778811000000     -1.252812000000
C    -1.799003000000    -11.150150000000     -0.294034000000
H    -4.076932000000    -10.099574000000     -3.318064000000
H    -1.356873000000    -10.307019000000     -2.807926000000
H    -3.558407000000    -11.845480000000     -1.350669000000
H    -4.231619000000     -9.865689000000     -0.523000000000
H    -2.280275000000    -11.211511000000      0.688222000000
H    -1.195754000000    -12.050820000000     -0.444120000000
H    -1.131589000000    -10.281781000000     -0.294404000000
N    -2.585098000000    -13.208720000000     -3.779436000000
C    -2.169405000000    -14.531247000000     -4.213428000000
C    -1.186699000000    -14.581308000000     -5.399990000000
O    -0.585788000000    -15.618340000000     -5.642322000000
H    -3.533933000000    -12.906668000000     -3.981842000000
H    -1.674893000000    -15.062322000000     -3.395856000000
N    -1.067482000000    -13.430611000000     -6.129347000000
C    -0.084890000000    -13.270730000000     -7.194430000000
C     0.973927000000    -12.200369000000     -6.834717000000
O     1.596151000000    -11.599443000000     -7.711223000000
C    -0.795161000000    -12.955008000000     -8.547324000000
O    -1.947235000000    -13.774672000000     -8.694500000000
C     0.082064000000    -13.225515000000     -9.763508000000
H    -1.548495000000    -12.589272000000     -5.819821000000
H     0.418882000000    -14.240315000000     -7.281915000000
H    -1.086653000000    -11.891434000000     -8.531610000000
H    -2.421121000000    -13.747712000000     -7.846638000000
H    -0.496070000000    -13.038658000000    -10.674931000000
H     0.392764000000    -14.277041000000     -9.771289000000
H     0.964840000000    -12.585902000000     -9.749696000000
N     1.172255000000    -11.984936000000     -5.505143000000
C     2.123163000000    -11.005052000000     -5.000690000000
C     1.487499000000    -10.070785000000     -3.958831000000
O     0.387917000000     -9.338791000000     -4.508739000000
C     2.494933000000     -9.050983000000     -3.441593000000
H     0.650139000000    -12.526793000000     -4.823655000000
H     2.480258000000    -10.433792000000     -5.860065000000
H     1.129974000000    -10.687391000000     -3.120341000000
H    -0.220773000000     -9.964268000000     -4.949891000000
H     2.017625000000     -8.381111000000     -2.719188000000
H     3.336872000000     -9.548170000000     -2.947412000000
H     2.882977000000     -8.442989000000     -4.267146000000
C     3.642464000000     -5.392892000000     -9.019746000000
C     2.430908000000     -6.039120000000     -8.336937000000
C     2.242298000000     -7.541700000000     -8.627227000000
C     3.422202000000     -8.389937000000     -8.126050000000
C     0.923141000000     -8.053401000000     -8.028839000000
H     3.600044000000     -5.527992000000    -10.108141000000
H     2.506598000000     -5.897018000000     -7.247412000000
H     1.520426000000     -5.506249000000     -8.650356000000
H     2.182968000000     -7.660590000000     -9.721202000000
H     0.068688000000     -7.465102000000     -8.389219000000
H     0.756157000000     -9.102747000000     -8.292798000000
H     0.933570000000     -8.000067000000     -6.932222000000
H     4.356818000000     -8.147383000000     -8.644864000000
H     3.586029000000     -8.224006000000     -7.051773000000
H     3.218876000000     -9.456619000000     -8.267206000000
O    -7.378249000000     -7.858622000000     -4.985072000000
H    -7.184938000000     -7.817067000000     -4.020029000000
H    -7.511279000000     -6.902143000000     -5.205209000000
O    -7.383125000000     -5.153673000000     -5.146288000000
H    -6.438205000000     -4.951910000000     -4.936537000000
H    -7.577516000000     -4.627502000000     -5.936144000000
H     2.984972000000    -11.514182000000     -4.545384000000
H     4.586107000000     -5.825796000000     -8.670267000000
H   -13.119786000000     -9.233756000000     -1.544176000000
H     3.682328000000     -4.314882000000     -8.820784000000
H    -7.817972000000    -12.536379000000     -0.569171000000
H    -3.066120000000    -15.092984000000     -4.488827000000
H    -7.940484000000    -11.343905000000     -5.226976000000
