# Supplementary material for: Biotransformation of Bisphenol by Human Cytochrome P450 2C9 Enzymes: A Density Functional Theory Study
Source: Inorg Chem. 2023 Jan 18;62(5):2244–56. doi: 10.1021/acs.inorgchem.2c03984 (PMC9923688; doi:10.1021/acs.inorgchem.2c03984)
Supplement: Supplementary file 2 — ic2c03984_si_002.zip [file ic2c03984_si_002.zip › XYZ Coordinates of Optimized Structures/2TS4B.xyz]

C     3.747670000000     -5.702210000000      0.810200000000
C     4.927228000000     -5.747455000000      1.775088000000
O     4.778564000000     -5.706423000000      2.995024000000
C     2.815072000000     -4.534675000000      1.154203000000
H     4.075607000000     -5.649743000000     -0.233645000000
H     2.446441000000     -4.675078000000      2.174786000000
H     1.956186000000     -4.511838000000      0.481681000000
N     6.167605000000     -5.826225000000      1.204571000000
C     7.367705000000     -5.910699000000      2.018079000000
C     7.873707000000     -4.604295000000      2.652156000000
O     8.858619000000     -4.633529000000      3.379102000000
H     6.249532000000     -5.788363000000      0.199142000000
H     7.184184000000     -6.598289000000      2.848310000000
N     7.167632000000     -3.477836000000      2.357491000000
C     7.432819000000     -2.206530000000      2.997814000000
C     6.304195000000     -1.677153000000      3.894137000000
O     6.243655000000     -0.473532000000      4.144478000000
H     6.363004000000     -3.539724000000      1.742748000000
H     7.633635000000     -1.431003000000      2.253709000000
H     8.335005000000     -2.335917000000      3.603904000000
N     5.459792000000     -2.610631000000      4.402086000000
C     4.318310000000     -2.247480000000      5.221883000000
H     5.504460000000     -3.556942000000      4.040614000000
H     3.388051000000     -2.246388000000      4.639204000000
H     4.213692000000     -2.950208000000      6.054626000000
H     4.489978000000     -1.242873000000      5.610937000000
H     8.182117000000     -6.326156000000      1.418229000000
H     3.189551000000     -6.640726000000      0.936661000000
S     3.657640000000     -2.898799000000      1.152690000000
Fe    3.229419000000     -1.715685000000     -0.695653000000
C     5.966210000000     -2.756730000000     -2.390828000000
C     1.306590000000     -4.085106000000     -2.254168000000
C     0.441636000000     -0.498518000000      0.891373000000
C     5.172387000000      0.583033000000      1.033363000000
N     3.563128000000     -3.144247000000     -2.037750000000
C     4.772122000000     -3.432091000000     -2.621528000000
C     4.633016000000     -4.549688000000     -3.523423000000
C     3.325803000000     -4.932760000000     -3.479108000000
C     2.664589000000     -4.044130000000     -2.556724000000
N     1.273286000000     -2.162928000000     -0.736479000000
C     0.658994000000     -3.204077000000     -1.401465000000
C    -0.746928000000     -3.254128000000     -1.075565000000
C    -0.973978000000     -2.228322000000     -0.212518000000
C     0.285491000000     -1.556199000000     -0.004793000000
N     2.840739000000     -0.008051000000      0.477097000000
C     1.625372000000      0.142302000000      1.193789000000
C     1.842160000000      0.968765000000      2.334183000000
C     3.184955000000      1.245370000000      2.404231000000
C     3.818946000000      0.617369000000      1.295187000000
N     5.157135000000     -1.124679000000     -0.744258000000
C     5.784072000000     -0.197277000000      0.048360000000
C     7.198483000000     -0.165928000000     -0.240987000000
C     7.419235000000     -1.088087000000     -1.219178000000
C     6.144142000000     -1.698928000000     -1.509824000000
H     6.841204000000     -3.100940000000     -2.934308000000
H     0.708386000000     -4.858019000000     -2.726414000000
H    -0.436076000000     -0.219738000000      1.468468000000
H     5.819872000000      1.152523000000      1.692132000000
H    -1.903451000000     -1.945785000000      0.257144000000
H    -1.465875000000     -3.980224000000     -1.433006000000
H     1.063635000000      1.247295000000      3.034814000000
H     3.716112000000      1.778208000000      3.182076000000
H     2.836931000000     -5.728943000000     -4.025764000000
H     5.437526000000     -4.968723000000     -4.114617000000
H     8.354766000000     -1.353966000000     -1.694568000000
H     7.913488000000      0.484417000000      0.246584000000
O     2.821503000000     -0.357691000000     -2.359245000000
C     2.807201000000      1.014805000000     -1.994377000000
C     5.114360000000      4.579965000000      0.273351000000
C     3.964697000000      3.159089000000     -2.097343000000
C     4.007817000000      1.783934000000     -2.151591000000
C     1.505857000000      1.635512000000     -2.168071000000
C     1.495395000000      3.066549000000     -2.025036000000
C     2.672817000000      3.771035000000     -2.003238000000
H     4.237518000000      5.425296000000     -3.675527000000
H     6.010548000000      5.412741000000     -3.762836000000
C     6.521474000000      3.269365000000     -2.193391000000
C     5.125337000000      4.790114000000     -3.588764000000
C     5.199801000000      4.071187000000     -2.219662000000
C     5.222616000000      5.065640000000     -1.039665000000
C     5.390606000000      6.448863000000     -1.196692000000
C     5.454560000000      7.311772000000     -0.101275000000
C     5.355269000000      6.802070000000      1.194300000000
C     5.181420000000      5.425817000000      1.377772000000
H     5.478965000000      6.879036000000     -2.188715000000
H     5.589808000000      8.380369000000     -0.238126000000
O     5.422131000000      7.687008000000      2.238098000000
H     5.097006000000      5.016316000000      2.383646000000
H     4.964003000000      3.516343000000      0.437076000000
O     0.500173000000      0.904794000000     -2.415605000000
H     2.781752000000      0.716347000000     -0.579151000000
H     0.535488000000      3.572413000000     -2.039126000000
H     2.630616000000      4.856221000000     -1.936917000000
H     1.876160000000     -0.544254000000     -2.594541000000
H     4.939575000000      1.242189000000     -2.260726000000
H     5.428981000000      7.188805000000      3.070277000000
H     5.078602000000      4.044810000000     -4.389168000000
H     6.628185000000      2.686729000000     -1.273629000000
H     6.586213000000      2.581081000000     -3.044054000000
H     7.370317000000      3.958460000000     -2.254673000000
C    -3.898570000000      8.742198000000      1.658425000000
C    -3.242779000000      7.422344000000      1.307687000000
O    -3.760889000000      6.341127000000      1.608121000000
H    -4.761094000000      8.891210000000      0.998994000000
H    -4.276526000000      8.693556000000      2.682787000000
N    -2.048039000000      7.486392000000      0.656104000000
C    -1.443293000000      6.313646000000      0.011820000000
C    -1.042398000000      5.216562000000      1.006168000000
O    -0.962782000000      4.043208000000      0.642376000000
C    -0.228477000000      6.750836000000     -0.816340000000
H    -1.726980000000      8.394560000000      0.345273000000
H    -2.178908000000      5.831398000000     -0.643114000000
H    -0.533948000000      7.442257000000     -1.609191000000
H     0.528865000000      7.236959000000     -0.190767000000
H     0.225821000000      5.876753000000     -1.287151000000
N    -0.763838000000      5.570122000000      2.286631000000
C    -0.471572000000      4.529253000000      3.257464000000
C    -1.651881000000      3.590623000000      3.566285000000
O    -1.419661000000      2.472884000000      4.035747000000
H    -0.836515000000      6.538387000000      2.564146000000
H    -0.153224000000      4.999358000000      4.192912000000
H     0.342686000000      3.897453000000      2.896625000000
N    -2.890849000000      4.097992000000      3.367050000000
C    -4.099673000000      3.377735000000      3.723224000000
C    -5.011105000000      2.883773000000      2.588109000000
O    -5.741484000000      1.915851000000      2.801783000000
H    -2.984792000000      5.012027000000      2.934444000000
H    -3.812562000000      2.506072000000      4.309974000000
N    -5.039657000000      3.582427000000      1.427155000000
C    -6.110151000000      3.350110000000      0.457230000000
C    -6.088059000000      1.956657000000     -0.191998000000
O    -7.053545000000      1.200332000000     -0.105053000000
H    -4.477439000000      4.419757000000      1.320886000000
H    -7.088274000000      3.443501000000      0.936928000000
N    -4.949034000000      1.632669000000     -0.862191000000
C    -4.826397000000      0.288525000000     -1.415985000000
C    -4.740049000000     -0.777371000000     -0.312031000000
O    -5.186814000000     -1.913877000000     -0.520551000000
C    -3.653536000000      0.239025000000     -2.417305000000
O    -3.929599000000      1.154297000000     -3.492244000000
C    -3.435107000000     -1.122288000000     -3.059333000000
H    -4.160379000000      2.300904000000     -0.923872000000
H    -5.743450000000      0.044036000000     -1.961202000000
H    -2.734823000000      0.556114000000     -1.900510000000
H    -4.341596000000      1.948324000000     -3.110499000000
H    -2.637146000000     -1.035649000000     -3.805453000000
H    -4.347546000000     -1.464162000000     -3.556750000000
H    -3.136445000000     -1.871707000000     -2.323902000000
N    -4.205636000000     -0.412757000000      0.869058000000
C    -4.106574000000     -1.322045000000      2.006851000000
C    -5.483135000000     -1.887439000000      2.428635000000
O    -5.599873000000     -3.068565000000      2.758598000000
C    -3.437555000000     -0.575375000000      3.190971000000
O    -2.429467000000      0.267853000000      2.625348000000
C    -2.861592000000     -1.554961000000      4.209840000000
H    -3.763455000000      0.491857000000      0.979246000000
H    -3.513851000000     -2.200253000000      1.730116000000
H    -4.203226000000      0.053741000000      3.664345000000
H    -2.125239000000      0.919848000000      3.290145000000
H    -2.457162000000     -1.014050000000      5.072735000000
H    -3.630569000000     -2.249590000000      4.563620000000
H    -2.051814000000     -2.136817000000      3.756727000000
N    -6.516167000000     -1.010236000000      2.416864000000
C    -7.874771000000     -1.427289000000      2.726306000000
C    -8.620818000000     -2.198735000000      1.617102000000
O    -9.751834000000     -2.614834000000      1.828481000000
H    -6.352644000000     -0.037722000000      2.172962000000
H    -7.869683000000     -2.079492000000      3.604150000000
N    -7.919197000000     -2.384358000000      0.467567000000
C    -8.394329000000     -3.143981000000     -0.673775000000
C    -7.518987000000     -4.398389000000     -0.924020000000
O    -7.584753000000     -5.021247000000     -1.981384000000
C    -8.446754000000     -2.237973000000     -1.952745000000
O    -8.914821000000     -0.934037000000     -1.642921000000
C    -9.390345000000     -2.790759000000     -3.013858000000
H    -6.984287000000     -2.002807000000      0.393207000000
H    -9.409477000000     -3.471078000000     -0.424815000000
H    -7.424452000000     -2.190265000000     -2.361451000000
H    -8.305576000000     -0.510021000000     -1.015155000000
H    -9.385126000000     -2.131579000000     -3.888576000000
H   -10.412613000000     -2.819758000000     -2.618150000000
H    -9.086093000000     -3.796534000000     -3.306131000000
N    -6.672615000000     -4.746150000000      0.087382000000
C    -5.727292000000     -5.846652000000     -0.017172000000
C    -4.328482000000     -5.441929000000      0.478018000000
O    -3.766118000000     -4.399926000000     -0.318091000000
C    -3.362784000000     -6.620394000000      0.424167000000
H    -6.694415000000     -4.219005000000      0.952314000000
H    -5.691446000000     -6.139015000000     -1.069918000000
H    -4.420718000000     -5.097020000000      1.520321000000
H    -4.409725000000     -3.667489000000     -0.367314000000
H    -2.368990000000     -6.306375000000      0.760164000000
H    -3.703142000000     -7.438486000000      1.068498000000
H    -3.275363000000     -6.996564000000     -0.602000000000
C     0.671286000000      2.615231000000     -6.420213000000
C     1.343180000000      1.241089000000     -6.301579000000
C     0.364442000000      0.063449000000     -6.070719000000
C    -0.613007000000     -0.148125000000     -7.237649000000
C     1.129433000000     -1.236770000000     -5.793843000000
H     0.064181000000      2.837412000000     -5.536435000000
H     1.941819000000      1.043589000000     -7.204666000000
H     2.065437000000      1.268288000000     -5.454465000000
H    -0.220635000000      0.316892000000     -5.173305000000
H     1.766036000000     -1.142449000000     -4.918252000000
H     0.439287000000     -2.074142000000     -5.630159000000
H     1.778783000000     -1.503600000000     -6.638359000000
H    -1.229927000000      0.737449000000     -7.422734000000
H    -0.070329000000     -0.377993000000     -8.164893000000
H    -1.292602000000     -0.985179000000     -7.036229000000
O    -2.872706000000      3.510912000000     -1.329155000000
H    -2.200287000000      3.517558000000     -0.617868000000
H    -2.353324000000      3.235629000000     -2.135847000000
O    -1.496502000000      2.527410000000     -3.453991000000
H    -0.814782000000      1.902945000000     -3.093809000000
H    -2.217488000000      1.955479000000     -3.784484000000
H    -6.079781000000     -6.711897000000      0.563980000000
H     0.012670000000      2.671616000000     -7.294982000000
H    -3.229445000000      9.601607000000      1.557352000000
H     1.423148000000      3.406470000000     -6.529962000000
H    -4.723130000000      4.013032000000      4.366444000000
H    -8.462464000000     -0.538580000000      2.967842000000
H    -6.011632000000      4.115415000000     -0.318002000000
