# Supplementary material for: Biotransformation of Bisphenol by Human Cytochrome P450 2C9 Enzymes: A Density Functional Theory Study
Source: Inorg Chem. 2023 Jan 18;62(5):2244–56. doi: 10.1021/acs.inorgchem.2c03984 (PMC9923688; doi:10.1021/acs.inorgchem.2c03984)
Supplement: Supplementary file 2 — ic2c03984_si_002.zip [file ic2c03984_si_002.zip › XYZ Coordinates of Optimized Structures/2PC.xyz]

C     3.148115000000     -2.574264000000      0.867609000000
C     3.899084000000     -1.291106000000      0.535430000000
O     3.657603000000     -0.226316000000      1.106312000000
C     1.763128000000     -2.630996000000      0.191585000000
H     3.730754000000     -3.461925000000      0.595628000000
H     1.190686000000     -1.735252000000      0.448233000000
H     1.222993000000     -3.505585000000      0.559643000000
N     4.827526000000     -1.380676000000     -0.460085000000
C     5.611453000000     -0.232218000000     -0.883750000000
C     4.850046000000      0.922475000000     -1.558173000000
O     5.405775000000      2.005144000000     -1.692005000000
H     4.923719000000     -2.255963000000     -0.955827000000
H     6.111132000000      0.215020000000     -0.019688000000
N     3.578381000000      0.658930000000     -1.969685000000
C     2.701006000000      1.706666000000     -2.450542000000
C     1.656298000000      2.213624000000     -1.440950000000
O     0.683033000000      2.856948000000     -1.843487000000
H     3.193062000000     -0.272360000000     -1.848189000000
H     2.160417000000      1.371341000000     -3.338764000000
H     3.330727000000      2.555624000000     -2.732995000000
N     1.903659000000      1.949605000000     -0.137704000000
C     1.034533000000      2.427450000000      0.922148000000
H     2.675798000000      1.342285000000      0.121008000000
H     0.275992000000      1.682137000000      1.194245000000
H     1.634211000000      2.657569000000      1.807312000000
H     0.526580000000      3.330477000000      0.577730000000
H     6.387908000000     -0.579430000000     -1.571316000000
H     3.003215000000     -2.581647000000      1.953372000000
S     1.949902000000     -2.763255000000     -1.636703000000
Fe   -0.056364000000     -3.203755000000     -2.527262000000
C     1.261318000000     -3.625005000000     -5.675584000000
C     0.183803000000     -6.560914000000     -1.993427000000
C    -1.901283000000     -2.883892000000      0.369074000000
C    -0.520515000000      0.115471000000     -3.176340000000
N     0.578961000000     -4.759148000000     -3.612833000000
C     1.161978000000     -4.741701000000     -4.862804000000
C     1.653616000000     -6.051207000000     -5.210980000000
C     1.377546000000     -6.873142000000     -4.161518000000
C     0.705276000000     -6.060849000000     -3.175336000000
N    -0.761907000000     -4.455664000000     -1.135925000000
C    -0.532480000000     -5.813933000000     -1.069760000000
C    -1.155430000000     -6.380312000000      0.100470000000
C    -1.748926000000     -5.349974000000      0.764083000000
C    -1.493811000000     -4.156838000000     -0.002361000000
N    -1.079547000000     -1.717593000000     -1.629011000000
C    -1.676016000000     -1.735711000000     -0.376475000000
C    -2.016412000000     -0.402781000000      0.036435000000
C    -1.602675000000      0.440154000000     -0.954290000000
C    -1.023973000000     -0.377331000000     -1.983295000000
N     0.241069000000     -2.022206000000     -4.124462000000
C     0.034654000000     -0.659912000000     -4.183311000000
C     0.479580000000     -0.136299000000     -5.450337000000
C     0.964543000000     -1.190441000000     -6.162569000000
C     0.826012000000     -2.355110000000     -5.326703000000
H     1.727267000000     -3.748937000000     -6.648303000000
H     0.285223000000     -7.623408000000     -1.793589000000
H    -2.416821000000     -2.776221000000      1.318528000000
H    -0.545935000000      1.191288000000     -3.314527000000
H    -2.316139000000     -5.377202000000      1.686051000000
H    -1.143044000000     -7.437510000000      0.330043000000
H    -2.502357000000     -0.154404000000      0.971629000000
H    -1.650084000000      1.519996000000     -0.998242000000
H     1.587324000000     -7.931841000000     -4.052901000000
H     2.141694000000     -6.295903000000     -6.145854000000
H     1.383255000000     -1.195758000000     -7.160863000000
H     0.411956000000      0.904072000000     -5.741907000000
O    -3.370797000000     -2.553008000000     -3.537831000000
C    -4.660135000000     -2.822241000000     -3.147899000000
C    -7.193703000000     -6.152327000000     -0.579778000000
C    -6.409990000000     -3.394394000000     -1.557361000000
C    -5.066096000000     -3.108078000000     -1.844348000000
C    -5.596254000000     -2.808213000000     -4.190054000000
C    -6.930023000000     -3.092954000000     -3.922911000000
C    -7.327249000000     -3.387411000000     -2.618917000000
H    -8.606733000000     -2.260004000000     -0.319667000000
H    -8.081679000000     -2.528844000000      1.356636000000
C    -5.760292000000     -3.836753000000      0.887760000000
C    -7.735306000000     -2.427174000000      0.321416000000
C    -6.918220000000     -3.663933000000     -0.123990000000
C    -7.759261000000     -4.956190000000     -0.110693000000
C    -9.072810000000     -5.020933000000      0.374507000000
C    -9.798692000000     -6.213426000000      0.371264000000
C    -9.219273000000     -7.389352000000     -0.113958000000
C    -7.895337000000     -7.355769000000     -0.579175000000
H    -9.558283000000     -4.129564000000      0.758292000000
H   -10.820475000000     -6.244849000000      0.738268000000
O    -9.981774000000     -8.522755000000     -0.125362000000
H    -7.407267000000     -8.263738000000     -0.924747000000
H    -6.178600000000     -6.146677000000     -0.968597000000
O    -5.183413000000     -2.511151000000     -5.470920000000
H    -2.781416000000     -2.344510000000     -2.785832000000
H    -7.646725000000     -3.074849000000     -4.739206000000
H    -8.368895000000     -3.624654000000     -2.424715000000
H    -4.237798000000     -2.276563000000     -5.410769000000
H    -4.313691000000     -3.112825000000     -1.062896000000
H    -9.530841000000     -9.223726000000     -0.641539000000
H    -7.106097000000     -1.532803000000      0.264468000000
H    -5.085343000000     -4.650866000000      0.605250000000
H    -5.169799000000     -2.917518000000      0.979263000000
H    -6.171571000000     -4.070548000000      1.875315000000
C   -11.777229000000    -10.018145000000     -8.573483000000
C   -10.744024000000     -9.340853000000     -7.698136000000
O    -9.796179000000     -9.967035000000     -7.208138000000
H   -11.311449000000    -10.270742000000     -9.532653000000
H   -12.086066000000    -10.956065000000     -8.104506000000
N   -10.913115000000     -8.010047000000     -7.462740000000
C    -9.840795000000     -7.180403000000     -6.897675000000
C    -9.481296000000     -7.550899000000     -5.451483000000
O    -8.355587000000     -7.310892000000     -5.013659000000
C   -10.223941000000     -5.697725000000     -6.985007000000
H   -11.643723000000     -7.529561000000     -7.972533000000
H    -8.916390000000     -7.346877000000     -7.462290000000
H   -10.371887000000     -5.400033000000     -8.028763000000
H   -11.137950000000     -5.483747000000     -6.419343000000
H    -9.414709000000     -5.089116000000     -6.574432000000
N   -10.442484000000     -8.120420000000     -4.678926000000
C   -10.142643000000     -8.559871000000     -3.327055000000
C    -9.449464000000     -9.926022000000     -3.226680000000
O    -9.085927000000    -10.345198000000     -2.115232000000
H   -11.350434000000     -8.299814000000     -5.084655000000
H   -11.056230000000     -8.590369000000     -2.728245000000
H    -9.472038000000     -7.832947000000     -2.861021000000
N    -9.287666000000    -10.606683000000     -4.376315000000
C    -8.604432000000    -11.886473000000     -4.464172000000
C    -7.225277000000    -11.840804000000     -5.144942000000
O    -6.272643000000    -12.446175000000     -4.654795000000
H    -9.606812000000    -10.182720000000     -5.242958000000
H    -8.459581000000    -12.271270000000     -3.455931000000
N    -7.132999000000    -11.155535000000     -6.313844000000
C    -5.921447000000    -11.254851000000     -7.122357000000
C    -4.657544000000    -10.727579000000     -6.428571000000
O    -3.627028000000    -11.398535000000     -6.406039000000
H    -7.959893000000    -10.736982000000     -6.727254000000
H    -5.708592000000    -12.295597000000     -7.382167000000
N    -4.749312000000     -9.498746000000     -5.857362000000
C    -3.577984000000     -8.900702000000     -5.216348000000
C    -3.225601000000     -9.643544000000     -3.914968000000
O    -2.041320000000     -9.758708000000     -3.563348000000
C    -3.791625000000     -7.373918000000     -5.056053000000
O    -3.912592000000     -6.809483000000     -6.358873000000
C    -2.639105000000     -6.678648000000     -4.350242000000
H    -5.562482000000     -8.925013000000     -6.055841000000
H    -2.708184000000     -9.038803000000     -5.865302000000
H    -4.724093000000     -7.209438000000     -4.489476000000
H    -4.787592000000     -7.076801000000     -6.722593000000
H    -2.832174000000     -5.602074000000     -4.318665000000
H    -1.701708000000     -6.847887000000     -4.888165000000
H    -2.515924000000     -7.039256000000     -3.326394000000
N    -4.242831000000    -10.193941000000     -3.228793000000
C    -4.045220000000    -11.014032000000     -2.040960000000
C    -3.165836000000    -12.251775000000     -2.347015000000
O    -2.316057000000    -12.644760000000     -1.546730000000
C    -5.436347000000    -11.451887000000     -1.507874000000
O    -6.312178000000    -10.337944000000     -1.699292000000
C    -5.361320000000    -11.875638000000     -0.043748000000
H    -5.204106000000     -9.984780000000     -3.468082000000
H    -3.504838000000    -10.444819000000     -1.277012000000
H    -5.785203000000    -12.288209000000     -2.127620000000
H    -7.241052000000    -10.634859000000     -1.691912000000
H    -6.330277000000    -12.260111000000      0.293844000000
H    -4.608407000000    -12.657926000000      0.100898000000
H    -5.095097000000    -11.016501000000      0.580891000000
N    -3.402972000000    -12.861746000000     -3.535976000000
C    -2.600635000000    -13.979254000000     -4.003822000000
C    -1.214584000000    -13.631101000000     -4.587215000000
O    -0.469296000000    -14.530010000000     -4.952475000000
H    -4.135035000000    -12.511417000000     -4.144898000000
H    -2.420168000000    -14.673454000000     -3.178360000000
N    -0.907888000000    -12.305277000000     -4.610743000000
C     0.385255000000    -11.767196000000     -4.993926000000
C     1.079989000000    -11.110228000000     -3.773639000000
O     1.924062000000    -10.221675000000     -3.904159000000
C     0.245296000000    -10.761998000000     -6.182398000000
O    -0.686253000000    -11.236510000000     -7.143361000000
C     1.561641000000    -10.560702000000     -6.924347000000
H    -1.586643000000    -11.636624000000     -4.268022000000
H     0.986837000000    -12.624239000000     -5.318117000000
H    -0.090690000000     -9.800306000000     -5.763615000000
H    -1.553136000000    -11.366002000000     -6.719838000000
H     1.418966000000     -9.839016000000     -7.735575000000
H     1.882947000000    -11.509648000000     -7.369805000000
H     2.333735000000    -10.199281000000     -6.243680000000
N     0.700202000000    -11.595584000000     -2.561289000000
C     1.212917000000    -11.093055000000     -1.297251000000
C     0.082047000000    -10.632455000000     -0.364052000000
O    -0.654370000000     -9.547733000000     -0.931388000000
C     0.633840000000    -10.154739000000      0.974180000000
H    -0.036243000000    -12.289945000000     -2.527149000000
H     1.882393000000    -10.261297000000     -1.530552000000
H    -0.599509000000    -11.478228000000     -0.197278000000
H    -1.039534000000     -9.824758000000     -1.785865000000
H    -0.183724000000     -9.838227000000      1.629947000000
H     1.185994000000    -10.956163000000      1.477282000000
H     1.309792000000     -9.303261000000      0.832288000000
C    -4.328950000000     -6.222909000000    -10.708461000000
C    -3.003256000000     -6.989064000000    -10.801936000000
C    -2.783098000000     -8.070614000000     -9.725124000000
C    -3.840782000000     -9.185069000000     -9.792364000000
C    -1.372701000000     -8.669866000000     -9.840422000000
H    -4.441297000000     -5.719219000000     -9.740779000000
H    -2.921610000000     -7.459086000000    -11.794266000000
H    -2.174880000000     -6.269043000000    -10.741360000000
H    -2.869389000000     -7.589232000000     -8.739619000000
H    -0.605248000000     -7.889647000000     -9.758805000000
H    -1.184363000000     -9.415699000000     -9.059351000000
H    -1.237500000000     -9.164225000000    -10.812388000000
H    -4.848562000000     -8.803619000000     -9.585162000000
H    -3.855656000000     -9.652816000000    -10.786536000000
H    -3.613896000000     -9.972843000000     -9.063748000000
O    -6.560928000000     -6.997375000000     -7.110091000000
H    -7.076765000000     -6.949552000000     -6.276706000000
H    -6.318971000000     -6.054810000000     -7.317835000000
O    -5.295043000000     -4.609034000000     -7.403310000000
H    -5.419309000000     -3.831002000000     -6.823195000000
H    -4.527761000000     -5.075208000000     -7.014369000000
H     1.800721000000    -11.875591000000     -0.796368000000
H    -5.192806000000     -6.885261000000    -10.841326000000
H   -12.658874000000     -9.399881000000     -8.764666000000
H    -4.387711000000     -5.452817000000    -11.487333000000
H    -9.236854000000    -12.594487000000     -5.015064000000
H    -3.161859000000    -14.511109000000     -4.775661000000
H    -6.086622000000    -10.687375000000     -8.043135000000
