# Supplementary material for: Biotransformation of Bisphenol by Human Cytochrome P450 2C9 Enzymes: A Density Functional Theory Study
Source: Inorg Chem. 2023 Jan 18;62(5):2244–56. doi: 10.1021/acs.inorgchem.2c03984 (PMC9923688; doi:10.1021/acs.inorgchem.2c03984)
Supplement: Supplementary file 2 — ic2c03984_si_002.zip [file ic2c03984_si_002.zip › XYZ Coordinates of Optimized Structures/2TS10B.xyz]

C    -3.848136000000     -5.527839000000     -0.222900000000
C    -5.237972000000     -5.713405000000     -0.817080000000
O    -5.411625000000     -6.001825000000     -2.001340000000
C    -3.082062000000     -4.411256000000     -0.947692000000
H    -3.893980000000     -5.328626000000      0.851269000000
H    -2.992122000000     -4.675194000000     -2.006287000000
H    -2.075636000000     -4.309146000000     -0.536672000000
N    -6.281824000000     -5.514983000000      0.040393000000
C    -7.662558000000     -5.666885000000     -0.383428000000
C    -8.250721000000     -4.569558000000     -1.288543000000
O    -9.385057000000     -4.711043000000     -1.729385000000
H    -6.085797000000     -5.185214000000      0.975277000000
H    -7.764749000000     -6.598341000000     -0.947934000000
N    -7.448567000000     -3.503024000000     -1.554737000000
C    -7.794904000000     -2.512365000000     -2.553767000000
C    -6.996800000000     -2.581078000000     -3.866859000000
O    -7.045916000000     -1.632981000000     -4.647381000000
H    -6.518793000000     -3.459449000000     -1.149415000000
H    -7.667035000000     -1.501298000000     -2.156436000000
H    -8.852961000000     -2.650623000000     -2.793887000000
N    -6.301917000000     -3.725838000000     -4.087228000000
C    -5.523654000000     -3.933873000000     -5.293474000000
H    -6.278182000000     -4.446498000000     -3.373702000000
H    -4.481956000000     -4.168696000000     -5.046981000000
H    -5.933781000000     -4.755740000000     -5.893436000000
H    -5.561296000000     -3.012657000000     -5.877052000000
H    -8.297681000000     -5.748687000000      0.502859000000
H    -3.305576000000     -6.472270000000     -0.363842000000
S    -3.936337000000     -2.781494000000     -0.941083000000
Fe   -3.370726000000     -1.503361000000      0.810628000000
C    -6.092515000000     -2.417790000000      2.608523000000
C    -1.457379000000     -3.834813000000      2.443442000000
C    -0.619358000000     -0.467580000000     -0.941606000000
C    -5.288534000000      0.830358000000     -0.898947000000
N    -3.697918000000     -2.851538000000      2.241371000000
C    -4.902085000000     -3.096939000000      2.854322000000
C    -4.762191000000     -4.171036000000      3.808018000000
C    -3.458468000000     -4.569111000000      3.766314000000
C    -2.802106000000     -3.738672000000      2.788659000000
N    -1.432098000000     -2.015955000000      0.802554000000
C    -0.822056000000     -3.034020000000      1.506223000000
C     0.564603000000     -3.155894000000      1.121556000000
C     0.784939000000     -2.194988000000      0.184621000000
C    -0.459237000000     -1.490508000000     -0.008605000000
N    -2.973283000000      0.124174000000     -0.446201000000
C    -1.792197000000      0.214476000000     -1.203933000000
C    -2.002712000000      1.062879000000     -2.336387000000
C    -3.325365000000      1.416671000000     -2.343159000000
C    -3.942384000000      0.798980000000     -1.211071000000
N    -5.281305000000     -0.855669000000      0.896261000000
C    -5.900991000000      0.077309000000      0.104651000000
C    -7.307819000000      0.152215000000      0.424450000000
C    -7.532186000000     -0.751117000000      1.418037000000
C    -6.266167000000     -1.388019000000      1.694593000000
H    -6.964197000000     -2.726065000000      3.178464000000
H    -0.862375000000     -4.594115000000      2.941103000000
H     0.240241000000     -0.241657000000     -1.566912000000
H    -5.932992000000      1.443301000000     -1.521746000000
H     1.700275000000     -1.973217000000     -0.342370000000
H     1.274714000000     -3.884958000000      1.490955000000
H    -1.236867000000      1.301719000000     -3.064898000000
H    -3.855536000000      2.005563000000     -3.080937000000
H    -2.971590000000     -5.344374000000      4.343957000000
H    -5.561396000000     -4.549945000000      4.432739000000
H    -8.464655000000     -0.988009000000      1.914152000000
H    -8.016713000000      0.811650000000     -0.059820000000
O    -2.858382000000     -0.093759000000      2.393985000000
C    -2.800866000000      1.253044000000      1.916487000000
C    -5.116519000000      4.878049000000     -0.167390000000
C    -3.892761000000      3.440458000000      2.148189000000
C    -3.976352000000      2.078084000000      2.169455000000
C    -1.471636000000      1.856438000000      2.118602000000
C    -1.422118000000      3.295779000000      1.991283000000
C    -2.577243000000      4.024124000000      2.017178000000
H    -4.013404000000      5.723430000000      3.727901000000
H    -5.778112000000      5.764951000000      3.900156000000
C    -6.433322000000      3.624704000000      2.381255000000
C    -4.922409000000      5.113939000000      3.688749000000
C    -5.090546000000      4.389616000000      2.331054000000
C    -5.141074000000      5.375801000000      1.145224000000
C    -5.253915000000      6.765023000000      1.300317000000
C    -5.346443000000      7.622378000000      0.203198000000
C    -5.331972000000      7.101505000000     -1.091947000000
C    -5.212747000000      5.719165000000     -1.273404000000
H    -5.276234000000      7.204127000000      2.292051000000
H    -5.439089000000      8.695658000000      0.338271000000
O    -5.424607000000      7.981871000000     -2.136487000000
H    -5.193354000000      5.301306000000     -2.279116000000
H    -5.010463000000      3.808906000000     -0.330228000000
O    -0.488209000000      1.118496000000      2.373845000000
H    -2.834424000000      0.948041000000      0.657699000000
H    -0.448951000000      3.775770000000      2.011077000000
H    -2.509977000000      5.109292000000      1.977110000000
H    -1.920516000000     -0.302461000000      2.619086000000
H    -4.918342000000      1.559779000000      2.300579000000
H    -5.486771000000      7.480909000000     -2.964697000000
H    -4.860389000000      4.372981000000      4.492161000000
H    -6.605831000000      3.038130000000      1.473943000000
H    -6.470250000000      2.945000000000      3.240371000000
H    -7.258180000000      4.337631000000      2.481699000000
C     3.955841000000      8.424864000000     -2.574591000000
C     3.273389000000      7.154418000000     -2.110532000000
O     3.739237000000      6.038536000000     -2.365762000000
H     4.866188000000      8.569821000000     -1.982133000000
H     4.262168000000      8.306708000000     -3.617195000000
N     2.113281000000      7.303088000000     -1.410734000000
C     1.498734000000      6.194541000000     -0.669865000000
C     0.999235000000      5.061900000000     -1.575030000000
O     0.870414000000      3.920892000000     -1.130374000000
C     0.349471000000      6.723731000000      0.197312000000
H     1.838678000000      8.239872000000     -1.143592000000
H     2.250639000000      5.716992000000     -0.030147000000
H     0.725041000000      7.432418000000      0.943294000000
H    -0.416320000000      7.218625000000     -0.411047000000
H    -0.119617000000      5.890651000000      0.725411000000
N     0.691993000000      5.346981000000     -2.865466000000
C     0.319149000000      4.261095000000     -3.755852000000
C     1.440156000000      3.239150000000     -4.019107000000
O     1.137325000000      2.096340000000     -4.372463000000
H     0.806697000000      6.289602000000     -3.209056000000
H     0.007027000000      4.684336000000     -4.715513000000
H    -0.520511000000      3.702648000000     -3.337266000000
N     2.709206000000      3.700416000000     -3.915497000000
C     3.864994000000      2.895310000000     -4.267757000000
C     4.827515000000      2.469664000000     -3.147492000000
O     5.534009000000      1.477834000000     -3.329055000000
H     2.863636000000      4.644586000000     -3.574467000000
H     3.506913000000      1.987037000000     -4.750568000000
N     4.924115000000      3.248351000000     -2.042366000000
C     6.043999000000      3.075072000000     -1.117116000000
C     6.035497000000      1.741290000000     -0.352575000000
O     6.976489000000      0.955209000000     -0.433602000000
H     4.374060000000      4.096828000000     -1.966352000000
H     6.994243000000      3.107316000000     -1.656871000000
N     4.933536000000      1.504847000000      0.413055000000
C     4.808755000000      0.206863000000      1.066155000000
C     4.607261000000     -0.932583000000      0.053835000000
O     5.008475000000     -2.072349000000      0.325811000000
C     3.710671000000      0.264854000000      2.148141000000
O     4.064907000000      1.273757000000      3.113845000000
C     3.530552000000     -1.034525000000      2.918655000000
H     4.150344000000      2.182178000000      0.431093000000
H     5.757786000000     -0.029727000000      1.557878000000
H     2.760870000000      0.550629000000      1.670809000000
H     4.541535000000      1.982130000000      2.647313000000
H     2.806736000000     -0.872485000000      3.723549000000
H     4.478212000000     -1.354321000000      3.361805000000
H     3.157503000000     -1.834146000000      2.275775000000
N     4.028244000000     -0.630355000000     -1.123224000000
C     3.831470000000     -1.618805000000     -2.179302000000
C     5.159885000000     -2.275192000000     -2.622177000000
O     5.211322000000     -3.482046000000     -2.862565000000
C     3.125439000000     -0.937734000000     -3.380906000000
O     2.192680000000     -0.004097000000     -2.827964000000
C     2.446059000000     -1.966671000000     -4.280353000000
H     3.622718000000      0.283772000000     -1.283676000000
H     3.221508000000     -2.446663000000     -1.802822000000
H     3.887853000000     -0.386376000000     -3.947612000000
H     1.848292000000      0.583324000000     -3.532195000000
H     2.016020000000     -1.478663000000     -5.162157000000
H     3.160341000000     -2.725404000000     -4.616974000000
H     1.639012000000     -2.468231000000     -3.735594000000
N     6.228353000000     -1.447636000000     -2.727642000000
C     7.549540000000     -1.950986000000     -3.069391000000
C     8.326201000000     -2.653492000000     -1.935370000000
O     9.432422000000     -3.123135000000     -2.163514000000
H     6.118323000000     -0.451624000000     -2.560136000000
H     7.466919000000     -2.678174000000     -3.881978000000
N     7.679052000000     -2.717624000000     -0.740420000000
C     8.184470000000     -3.406402000000      0.433297000000
C     7.297250000000     -4.620412000000      0.810985000000
O     7.415573000000     -5.179709000000      1.898705000000
C     8.302569000000     -2.413677000000      1.641287000000
O     8.784053000000     -1.144618000000      1.224737000000
C     9.272320000000     -2.909654000000      2.706874000000
H     6.755473000000     -2.311200000000     -0.658615000000
H     9.182649000000     -3.771438000000      0.169705000000
H     7.296513000000     -2.313985000000      2.080491000000
H     8.189769000000     -0.776580000000      0.549238000000
H     9.315387000000     -2.185813000000      3.527787000000
H    10.277910000000     -2.995577000000      2.278259000000
H     8.955970000000     -3.882037000000      3.085929000000
N     6.378874000000     -5.003296000000     -0.121726000000
C     5.410978000000     -6.064069000000      0.111584000000
C     3.987824000000     -5.630633000000     -0.279824000000
O     3.532866000000     -4.535472000000      0.512825000000
C     2.992848000000     -6.769673000000     -0.087107000000
H     6.362162000000     -4.535300000000     -1.019868000000
H     5.457055000000     -6.309621000000      1.175708000000
H     3.999352000000     -5.336400000000     -1.341774000000
H     4.185908000000     -3.814062000000      0.442508000000
H     1.985355000000     -6.438656000000     -0.360017000000
H     3.254553000000     -7.631186000000     -0.711212000000
H     2.976941000000     -7.089240000000      0.961483000000
C     0.993186000000      2.953136000000      6.703284000000
C     1.566647000000      1.655253000000      7.286444000000
C     3.068327000000      1.424264000000      7.019849000000
C     3.952791000000      2.490197000000      7.685160000000
C     3.485836000000      0.018669000000      7.478213000000
H     1.143088000000      3.002564000000      5.617975000000
H     1.392448000000      1.629294000000      8.373118000000
H     1.006414000000      0.805376000000      6.870936000000
H     3.231738000000      1.482597000000      5.932884000000
H     2.891300000000     -0.756903000000      6.979861000000
H     4.541956000000     -0.176271000000      7.257377000000
H     3.345136000000     -0.099955000000      8.561091000000
H     3.724694000000      3.498895000000      7.323731000000
H     3.816078000000      2.486543000000      8.775192000000
H     5.013798000000      2.299443000000      7.484149000000
O     2.904426000000      3.446635000000      0.730744000000
H     2.183188000000      3.415083000000      0.069982000000
H     2.437823000000      3.275967000000      1.595290000000
O     1.685689000000      2.744420000000      3.052741000000
H     0.964861000000      2.099999000000      2.850324000000
H     2.437992000000      2.204875000000      3.377059000000
H     5.685131000000     -6.964140000000     -0.458495000000
H     1.458122000000      3.840622000000      7.148241000000
H     3.330064000000      9.316784000000     -2.478007000000
H    -0.084773000000      3.020615000000      6.894391000000
H     4.473039000000      3.436443000000     -5.005004000000
H     8.158633000000     -1.115720000000     -3.422605000000
H     6.002177000000      3.904433000000     -0.405356000000
