# Supplementary material for: Biotransformation of Bisphenol by Human Cytochrome P450 2C9 Enzymes: A Density Functional Theory Study
Source: Inorg Chem. 2023 Jan 18;62(5):2244–56. doi: 10.1021/acs.inorgchem.2c03984 (PMC9923688; doi:10.1021/acs.inorgchem.2c03984)
Supplement: Supplementary file 2 — ic2c03984_si_002.zip [file ic2c03984_si_002.zip › XYZ Coordinates of Optimized Structures/4TS7pB.xyz]

C     1.821535000000     -2.984364000000     -0.268735000000
C     1.808263000000     -1.766485000000      0.645068000000
O     1.929483000000     -1.864641000000      1.867163000000
C     0.664217000000     -3.940386000000      0.060158000000
H     1.788737000000     -2.696425000000     -1.323376000000
H     0.758623000000     -4.268929000000      1.100601000000
H     0.711678000000     -4.825008000000     -0.579461000000
N     1.626812000000     -0.561205000000      0.031409000000
C     1.594807000000      0.681578000000      0.781455000000
C     0.345139000000      0.962715000000      1.635648000000
O     0.326960000000      1.961365000000      2.345597000000
H     1.440022000000     -0.536427000000     -0.962133000000
H     2.436406000000      0.703452000000      1.480015000000
N    -0.668848000000      0.058838000000      1.552206000000
C    -1.787395000000      0.075417000000      2.474204000000
C    -1.743986000000     -0.965917000000      3.607029000000
O    -2.741197000000     -1.125142000000      4.306774000000
H    -0.574778000000     -0.745934000000      0.939758000000
H    -2.728289000000     -0.079860000000      1.937669000000
H    -1.818488000000      1.066560000000      2.934557000000
N    -0.574563000000     -1.635814000000      3.768153000000
C    -0.399348000000     -2.632210000000      4.807321000000
H     0.200740000000     -1.466781000000      3.135708000000
H    -0.082955000000     -3.589250000000      4.376791000000
H     0.352759000000     -2.314103000000      5.540065000000
H    -1.358562000000     -2.758806000000      5.311786000000
H     1.722541000000      1.515306000000      0.085621000000
H     2.769583000000     -3.510716000000     -0.095292000000
S    -1.006705000000     -3.177913000000     -0.056097000000
Fe   -1.930494000000     -3.265488000000     -2.286339000000
C    -2.272036000000      0.120742000000     -1.866666000000
C     0.970438000000     -2.766694000000     -4.026673000000
C    -1.455901000000     -6.653581000000     -2.436857000000
C    -4.973072000000     -3.757982000000     -0.797972000000
N    -0.883954000000     -1.642785000000     -2.875619000000
C    -1.161414000000     -0.330592000000     -2.567587000000
C    -0.128761000000      0.524360000000     -3.094628000000
C     0.771778000000     -0.284969000000     -3.728114000000
C     0.296290000000     -1.636459000000     -3.575825000000
N    -0.520182000000     -4.455794000000     -3.036034000000
C     0.587157000000     -4.072770000000     -3.765398000000
C     1.318241000000     -5.236388000000     -4.196985000000
C     0.656560000000     -6.329582000000     -3.722972000000
C    -0.495212000000     -5.833639000000     -3.012561000000
N    -3.027642000000     -4.884341000000     -1.794567000000
C    -2.642658000000     -6.202591000000     -1.877463000000
C    -3.668480000000     -7.057246000000     -1.331246000000
C    -4.675940000000     -6.238307000000     -0.918602000000
C    -4.260243000000     -4.883183000000     -1.180052000000
N    -3.327962000000     -2.059642000000     -1.461514000000
C    -4.522705000000     -2.447207000000     -0.914009000000
C    -5.252459000000     -1.292006000000     -0.455349000000
C    -4.482368000000     -0.202031000000     -0.733839000000
C    -3.287093000000     -0.689520000000     -1.376167000000
H    -2.361848000000      1.190034000000     -1.704526000000
H     1.882855000000     -2.616407000000     -4.594942000000
H    -1.276708000000     -7.723198000000     -2.467404000000
H    -5.938062000000     -3.914193000000     -0.327052000000
H     0.882269000000     -7.382424000000     -3.858689000000
H     2.217478000000     -5.207148000000     -4.799018000000
H    -3.606940000000     -8.138205000000     -1.272054000000
H    -5.624517000000     -6.513694000000     -0.478193000000
H     1.675807000000     -0.004736000000     -4.254038000000
H    -0.113964000000      1.602939000000     -2.999687000000
H    -4.693065000000      0.840993000000     -0.534620000000
H    -6.220790000000     -1.327192000000      0.027113000000
O    -2.961829000000     -3.243444000000     -4.003556000000
C    -6.269999000000     -2.249657000000     -4.262322000000
C    -5.092011000000     -0.819166000000     -7.894542000000
C    -4.249384000000     -2.664765000000     -5.612035000000
C    -5.065749000000     -1.837165000000     -4.743581000000
C    -6.819447000000     -3.551239000000     -4.613561000000
C    -5.980816000000     -4.402536000000     -5.444007000000
C    -4.783001000000     -3.973990000000     -5.927487000000
H    -2.338328000000     -3.972761000000     -7.195780000000
H    -1.397547000000     -2.540702000000     -7.622559000000
C    -2.658145000000     -0.706792000000     -6.065361000000
C    -2.045740000000     -2.976032000000     -6.854643000000
C    -3.241265000000     -2.035766000000     -6.592881000000
C    -4.062924000000     -1.775619000000     -7.885532000000
C    -3.833901000000     -2.475662000000     -9.081967000000
C    -4.578536000000     -2.228656000000    -10.232633000000
C    -5.591916000000     -1.266503000000    -10.216538000000
C    -5.847394000000     -0.561472000000     -9.035638000000
H    -3.054225000000     -3.226488000000     -9.135088000000
H    -4.382845000000     -2.772105000000    -11.151598000000
O    -6.292029000000     -1.060932000000    -11.370582000000
H    -6.634749000000      0.190034000000     -9.007371000000
H    -5.322733000000     -0.259853000000     -6.993302000000
O    -7.960232000000     -3.911769000000     -4.221556000000
H    -6.862971000000     -1.620792000000     -3.605425000000
H    -6.343219000000     -5.393905000000     -5.686499000000
H    -4.221411000000     -4.637762000000     -6.574734000000
H    -3.428868000000     -4.092522000000     -3.904626000000
H    -4.679739000000     -0.867078000000     -4.453051000000
H    -6.949193000000     -0.362711000000    -11.223574000000
H    -1.474274000000     -3.096210000000     -5.934446000000
H    -3.409442000000      0.079571000000     -5.952568000000
H    -2.172289000000     -0.865398000000     -5.099776000000
H    -1.911353000000     -0.336444000000     -6.775129000000
C   -12.401782000000    -10.652294000000     -2.774956000000
C   -11.057696000000     -9.956280000000     -2.710590000000
O   -10.005435000000    -10.548751000000     -2.974564000000
H   -12.646785000000    -10.843971000000     -3.825607000000
H   -12.328110000000    -11.622404000000     -2.276348000000
N   -11.062521000000     -8.645860000000     -2.332020000000
C    -9.889717000000     -7.781928000000     -2.527341000000
C    -8.697422000000     -8.173564000000     -1.646527000000
O    -7.549873000000     -7.874128000000     -1.982394000000
C   -10.269759000000     -6.315156000000     -2.289736000000
H   -11.958814000000     -8.183137000000     -2.247301000000
H    -9.535572000000     -7.895640000000     -3.555384000000
H   -11.030576000000     -6.001019000000     -3.011086000000
H   -10.646916000000     -6.160665000000     -1.271941000000
H    -9.395274000000     -5.677835000000     -2.440386000000
N    -8.957478000000     -8.819948000000     -0.482018000000
C    -7.879338000000     -9.321678000000      0.352230000000
C    -7.185861000000    -10.599414000000     -0.149441000000
O    -6.143162000000    -10.963390000000      0.398469000000
H    -9.917036000000     -9.051468000000     -0.265575000000
H    -8.267712000000     -9.524670000000      1.354497000000
H    -7.102502000000     -8.560467000000      0.446208000000
N    -7.807095000000    -11.281157000000     -1.137953000000
C    -7.286734000000    -12.536197000000     -1.651746000000
C    -6.647790000000    -12.494371000000     -3.049642000000
O    -5.628316000000    -13.146455000000     -3.271581000000
H    -8.643120000000    -10.894810000000     -1.565982000000
H    -6.522806000000    -12.891940000000     -0.961460000000
N    -7.292254000000    -11.791351000000     -4.016299000000
C    -6.900063000000    -11.941652000000     -5.416504000000
C    -5.479084000000    -11.445142000000     -5.734067000000
O    -4.641830000000    -12.196576000000     -6.231731000000
H    -8.146984000000    -11.290310000000     -3.800554000000
H    -6.922303000000    -12.995165000000     -5.708158000000
N    -5.219262000000    -10.150405000000     -5.419077000000
C    -3.895241000000     -9.608315000000     -5.708970000000
C    -2.834698000000    -10.319447000000     -4.856711000000
O    -1.698550000000    -10.532011000000     -5.305697000000
C    -3.854162000000     -8.066340000000     -5.502214000000
O    -4.889331000000     -7.445840000000     -6.247481000000
C    -2.530425000000     -7.476146000000     -5.976603000000
H    -5.990170000000     -9.524722000000     -5.185024000000
H    -3.632006000000     -9.821818000000     -6.749971000000
H    -3.985006000000     -7.861295000000     -4.426670000000
H    -5.725518000000     -7.574874000000     -5.749951000000
H    -2.509747000000     -6.404835000000     -5.755911000000
H    -2.434547000000     -7.610705000000     -7.059440000000
H    -1.669302000000     -7.946396000000     -5.497752000000
N    -3.201307000000    -10.683541000000     -3.612324000000
C    -2.296624000000    -11.343646000000     -2.679142000000
C    -1.749224000000    -12.674865000000     -3.241835000000
O    -0.572365000000    -12.997586000000     -3.066558000000
C    -3.050132000000    -11.590600000000     -1.348257000000
O    -3.832672000000    -10.421791000000     -1.095825000000
C    -2.084591000000    -11.885622000000     -0.203338000000
H    -4.105742000000    -10.411803000000     -3.246617000000
H    -1.416646000000    -10.713991000000     -2.507056000000
H    -3.725211000000    -12.444528000000     -1.498915000000
H    -4.515046000000    -10.640392000000     -0.429051000000
H    -2.641466000000    -12.130557000000      0.707708000000
H    -1.426595000000    -12.726195000000     -0.446554000000
H    -1.463682000000    -11.006205000000     -0.001535000000
N    -2.639230000000    -13.448638000000     -3.908905000000
C    -2.241825000000    -14.697203000000     -4.539206000000
C    -1.442699000000    -14.571462000000     -5.853077000000
O    -1.012282000000    -15.579499000000     -6.397202000000
H    -3.603251000000    -13.145442000000     -4.009966000000
H    -1.614932000000    -15.274647000000     -3.854032000000
N    -1.249268000000    -13.300198000000     -6.294259000000
C    -0.450451000000    -12.946589000000     -7.451998000000
C     0.812182000000    -12.146658000000     -7.043111000000
O     1.475861000000    -11.533084000000     -7.880024000000
C    -1.314205000000    -12.151188000000     -8.491142000000
O    -2.619180000000    -12.697489000000     -8.593449000000
C    -0.718339000000    -12.197791000000     -9.893121000000
H    -1.652504000000    -12.530858000000     -5.773528000000
H    -0.129617000000    -13.891510000000     -7.903773000000
H    -1.362578000000    -11.105697000000     -8.146042000000
H    -3.077570000000    -12.598190000000     -7.741514000000
H    -1.346865000000    -11.618305000000    -10.577827000000
H    -0.697846000000    -13.234861000000    -10.248915000000
H     0.295801000000    -11.796502000000     -9.891434000000
N     1.120868000000    -12.164485000000     -5.717532000000
C     2.230237000000    -11.421295000000     -5.141595000000
C     1.803446000000    -10.643690000000     -3.884952000000
O     0.816760000000     -9.651537000000     -4.182353000000
C     2.990878000000     -9.927199000000     -3.252602000000
H     0.553075000000    -12.722802000000     -5.090172000000
H     2.597672000000    -10.737200000000     -5.909904000000
H     1.385364000000    -11.360979000000     -3.162860000000
H     0.071127000000    -10.080363000000     -4.646980000000
H     2.666602000000     -9.362354000000     -2.372421000000
H     3.757663000000    -10.643813000000     -2.938624000000
H     3.441735000000     -9.225429000000     -3.964375000000
C     4.532108000000     -5.697820000000     -8.584734000000
C     3.272203000000     -6.215863000000     -7.880271000000
C     2.804184000000     -7.615803000000     -8.325148000000
C     3.839240000000     -8.708541000000     -8.013067000000
C     1.447233000000     -7.966724000000     -7.695264000000
H     4.394056000000     -5.677627000000     -9.673303000000
H     3.444018000000     -6.232887000000     -6.792164000000
H     2.452160000000     -5.502569000000     -8.048460000000
H     2.667433000000     -7.584260000000     -9.418032000000
H     0.692154000000     -7.203768000000     -7.926656000000
H     1.087486000000     -8.934533000000     -8.058503000000
H     1.522029000000     -8.044631000000     -6.602516000000
H     4.775060000000     -8.561956000000     -8.564802000000
H     4.083408000000     -8.711871000000     -6.941019000000
H     3.444147000000     -9.698411000000     -8.263855000000
O    -7.166423000000     -8.038397000000     -4.761500000000
H    -7.132677000000     -7.867420000000     -3.795189000000
H    -7.858146000000     -7.412220000000     -5.096834000000
O    -9.028363000000     -6.141435000000     -5.346708000000
H    -8.649661000000     -5.319749000000     -4.925782000000
H    -9.181397000000     -5.903423000000     -6.273856000000
H     3.049456000000    -12.105843000000     -4.876032000000
H     5.404464000000     -6.326079000000     -8.374223000000
H   -13.214249000000    -10.074019000000     -2.325682000000
H     4.775769000000     -4.677835000000     -8.263243000000
H    -8.097165000000    -13.276369000000     -1.679212000000
H    -3.142416000000    -15.279727000000     -4.747156000000
H    -7.626295000000    -11.388353000000     -6.019712000000
