# Supplementary material for: Biotransformation of Bisphenol by Human Cytochrome P450 2C9 Enzymes: A Density Functional Theory Study
Source: Inorg Chem. 2023 Jan 18;62(5):2244–56. doi: 10.1021/acs.inorgchem.2c03984 (PMC9923688; doi:10.1021/acs.inorgchem.2c03984)
Supplement: Supplementary file 2 — ic2c03984_si_002.zip [file ic2c03984_si_002.zip › XYZ Coordinates of Optimized Structures/2TS7pB.xyz]

C     1.222098000000     -4.473540000000      0.037163000000
C     1.854901000000     -3.227302000000      0.640215000000
O     1.965523000000     -3.070987000000      1.857201000000
C    -0.259351000000     -4.590825000000      0.430540000000
H     1.329121000000     -4.489738000000     -1.050373000000
H    -0.334711000000     -4.663184000000      1.521049000000
H    -0.690760000000     -5.503481000000      0.008778000000
N     2.270142000000     -2.281283000000     -0.252222000000
C     2.882589000000     -1.036562000000      0.176260000000
C     1.968672000000      0.020126000000      0.822411000000
O     2.472172000000      1.040486000000      1.277651000000
H     2.036702000000     -2.403528000000     -1.228105000000
H     3.649922000000     -1.254976000000      0.924492000000
N     0.639250000000     -0.266496000000      0.862415000000
C    -0.289768000000      0.520437000000      1.647274000000
C    -0.732399000000     -0.097226000000      2.985718000000
O    -1.655587000000      0.424163000000      3.606399000000
H     0.297642000000     -1.131855000000      0.452982000000
H    -1.200842000000      0.721771000000      1.075630000000
H     0.192678000000      1.477018000000      1.865574000000
N    -0.044088000000     -1.189746000000      3.403994000000
C    -0.344159000000     -1.848367000000      4.660672000000
H     0.701012000000     -1.572992000000      2.831496000000
H    -1.279213000000     -1.434108000000      5.041486000000
H    -0.453290000000     -2.927775000000      4.509056000000
H     0.447597000000     -1.679128000000      5.401940000000
H     3.380432000000     -0.574602000000     -0.680666000000
H     1.763424000000     -5.339504000000      0.440058000000
S    -1.298707000000     -3.147613000000     -0.021619000000
Fe   -2.101570000000     -3.229966000000     -2.259027000000
C    -2.644571000000      0.126609000000     -1.767382000000
C     0.844515000000     -2.534854000000     -3.809557000000
C    -1.393945000000     -6.603687000000     -2.443362000000
C    -5.156329000000     -3.930705000000     -0.995723000000
N    -1.107214000000     -1.535305000000     -2.702880000000
C    -1.459792000000     -0.245185000000     -2.396639000000
C    -0.447127000000      0.676216000000     -2.852262000000
C     0.518561000000     -0.072116000000     -3.453866000000
C     0.101900000000     -1.450998000000     -3.346357000000
N    -0.589989000000     -4.348154000000     -2.985016000000
C     0.524642000000     -3.878213000000     -3.639982000000
C     1.350893000000     -4.979601000000     -4.079005000000
C     0.737967000000     -6.125283000000     -3.669480000000
C    -0.470607000000     -5.717985000000     -2.992059000000
N    -3.066539000000     -4.936854000000     -1.797878000000
C    -2.621514000000     -6.233322000000     -1.900192000000
C    -3.638371000000     -7.154771000000     -1.445181000000
C    -4.714940000000     -6.396146000000     -1.098298000000
C    -4.344068000000     -5.015658000000     -1.304881000000
N    -3.608139000000     -2.110700000000     -1.539264000000
C    -4.796924000000     -2.586571000000     -1.064044000000
C    -5.627659000000     -1.495905000000     -0.605869000000
C    -4.913116000000     -0.353051000000     -0.796608000000
C    -3.655440000000     -0.748006000000     -1.386757000000
H    -2.801127000000      1.185125000000     -1.582003000000
H     1.769489000000     -2.311551000000     -4.334347000000
H    -1.144066000000     -7.659871000000     -2.491221000000
H    -6.146092000000     -4.155098000000     -0.609237000000
H     1.026880000000     -7.159705000000     -3.815829000000
H     2.277739000000     -4.873442000000     -4.628736000000
H    -3.538171000000     -8.232886000000     -1.397568000000
H    -5.682892000000     -6.730045000000     -0.748860000000
H     1.434756000000      0.262830000000     -3.923630000000
H    -0.485436000000      1.750335000000     -2.724579000000
H    -5.192192000000      0.665571000000     -0.559371000000
H    -6.615566000000     -1.609113000000     -0.177802000000
O    -2.936246000000     -3.287767000000     -3.996346000000
C    -6.360410000000     -2.328334000000     -4.156349000000
C    -5.295995000000     -0.749312000000     -7.783745000000
C    -4.380783000000     -2.655135000000     -5.577859000000
C    -5.180524000000     -1.873238000000     -4.661498000000
C    -6.887891000000     -3.633600000000     -4.525178000000
C    -6.049031000000     -4.446802000000     -5.392383000000
C    -4.877920000000     -3.974390000000     -5.897639000000
H    -2.471614000000     -3.881820000000     -7.233727000000
H    -1.582156000000     -2.417375000000     -7.656567000000
C    -2.829548000000     -0.657928000000     -6.002981000000
C    -2.194369000000     -2.885321000000     -6.878706000000
C    -3.402729000000     -1.980062000000     -6.556570000000
C    -4.263694000000     -1.701992000000     -7.820303000000
C    -4.069113000000     -2.384077000000     -9.033505000000
C    -4.847753000000     -2.121641000000    -10.157650000000
C    -5.862459000000     -1.162366000000    -10.096805000000
C    -6.084866000000     -0.476279000000     -8.898066000000
H    -3.288859000000     -3.130996000000     -9.121741000000
H    -4.677380000000     -2.649657000000    -11.090546000000
O    -6.596475000000     -0.941054000000    -11.226204000000
H    -6.872720000000      0.272581000000     -8.835343000000
H    -5.501479000000     -0.204908000000     -6.867595000000
O    -8.017916000000     -4.023978000000     -4.128708000000
H    -6.952180000000     -1.727267000000     -3.473522000000
H    -6.389869000000     -5.443238000000     -5.644920000000
H    -4.320982000000     -4.606165000000     -6.580650000000
H    -2.890907000000     -4.222266000000     -4.262123000000
H    -4.815004000000     -0.897779000000     -4.363343000000
H    -7.248346000000     -0.244488000000    -11.050404000000
H    -1.590982000000     -3.004925000000     -5.978467000000
H    -3.589969000000      0.111221000000     -5.843210000000
H    -2.316346000000     -0.842115000000     -5.056325000000
H    -2.108977000000     -0.251415000000     -6.720015000000
C   -12.482482000000    -10.795097000000     -3.048123000000
C   -11.151189000000    -10.084170000000     -2.916222000000
O   -10.082179000000    -10.654477000000     -3.160921000000
H   -12.690047000000    -10.954790000000     -4.112131000000
H   -12.411682000000    -11.780118000000     -2.579281000000
N   -11.186999000000     -8.785725000000     -2.499532000000
C   -10.021763000000     -7.900036000000     -2.634466000000
C    -8.851938000000     -8.296540000000     -1.726047000000
O    -7.699314000000     -7.972259000000     -2.019105000000
C   -10.431337000000     -6.445637000000     -2.370918000000
H   -12.092188000000     -8.337798000000     -2.431290000000
H    -9.633671000000     -7.981559000000     -3.653031000000
H   -11.170968000000     -6.122193000000     -3.109968000000
H   -10.846036000000     -6.324637000000     -1.363212000000
H    -9.561161000000     -5.792897000000     -2.472984000000
N    -9.140845000000     -8.973907000000     -0.586324000000
C    -8.086741000000     -9.486151000000      0.271578000000
C    -7.387456000000    -10.765834000000     -0.216429000000
O    -6.381395000000    -11.155899000000      0.380186000000
H   -10.103665000000     -9.226356000000     -0.411403000000
H    -8.498998000000     -9.690553000000      1.263903000000
H    -7.309550000000     -8.727980000000      0.386278000000
N    -7.960614000000    -11.416640000000     -1.253387000000
C    -7.425232000000    -12.664150000000     -1.771278000000
C    -6.715656000000    -12.586940000000     -3.133649000000
O    -5.664595000000    -13.200707000000     -3.312505000000
H    -8.767866000000    -11.010927000000     -1.717454000000
H    -6.699634000000    -13.043661000000     -1.052906000000
N    -7.333547000000    -11.891420000000     -4.123894000000
C    -6.866081000000    -12.010414000000     -5.503759000000
C    -5.444198000000    -11.473960000000     -5.739733000000
O    -4.563152000000    -12.194284000000     -6.207156000000
H    -8.212185000000    -11.417719000000     -3.945399000000
H    -6.846538000000    -13.059345000000     -5.811868000000
N    -5.233862000000    -10.178126000000     -5.390946000000
C    -3.912952000000     -9.600793000000     -5.616962000000
C    -2.876848000000    -10.266428000000     -4.700426000000
O    -1.698752000000    -10.391539000000     -5.071385000000
C    -3.923713000000     -8.053192000000     -5.446403000000
O    -4.951217000000     -7.482264000000     -6.240176000000
C    -2.603169000000     -7.438518000000     -5.898218000000
H    -6.030459000000     -9.574404000000     -5.187742000000
H    -3.590143000000     -9.828568000000     -6.638185000000
H    -4.094434000000     -7.824252000000     -4.381825000000
H    -5.797692000000     -7.623552000000     -5.763995000000
H    -2.620567000000     -6.360737000000     -5.709368000000
H    -2.472276000000     -7.596655000000     -6.974096000000
H    -1.744077000000     -7.871178000000     -5.382611000000
N    -3.304028000000    -10.700629000000     -3.500115000000
C    -2.425492000000    -11.354539000000     -2.535682000000
C    -1.795254000000    -12.644483000000     -3.106766000000
O    -0.623889000000    -12.937157000000     -2.856323000000
C    -3.237896000000    -11.662128000000     -1.255504000000
O    -4.034033000000    -10.504476000000     -0.999777000000
C    -2.328553000000    -11.997446000000     -0.075925000000
H    -4.244748000000    -10.491657000000     -3.189808000000
H    -1.583202000000    -10.695832000000     -2.297826000000
H    -3.899286000000    -12.512639000000     -1.472902000000
H    -4.731028000000    -10.743089000000     -0.355863000000
H    -2.931044000000    -12.269256000000      0.797803000000
H    -1.661071000000    -12.832312000000     -0.312029000000
H    -1.716528000000    -11.127333000000      0.184694000000
N    -2.601028000000    -13.414944000000     -3.877115000000
C    -2.099642000000    -14.604196000000     -4.547294000000
C    -1.195419000000    -14.360537000000     -5.774477000000
O    -0.671092000000    -15.311126000000     -6.338509000000
H    -3.564295000000    -13.138828000000     -4.041383000000
H    -1.511617000000    -15.204545000000     -3.847698000000
N    -1.028829000000    -13.055953000000     -6.120887000000
C    -0.161192000000    -12.590568000000     -7.185468000000
C     0.999464000000    -11.727873000000     -6.627054000000
O     1.662218000000    -10.997522000000     -7.365201000000
C    -0.983491000000    -11.796341000000     -8.258904000000
O    -2.249969000000    -12.396283000000     -8.482703000000
C    -0.280372000000    -11.760761000000     -9.610249000000
H    -1.505988000000    -12.338718000000     -5.588940000000
H     0.262902000000    -13.487419000000     -7.650174000000
H    -1.108887000000    -10.768917000000     -7.882119000000
H    -2.758244000000    -12.392997000000     -7.653778000000
H    -0.880734000000    -11.184566000000    -10.322367000000
H    -0.180011000000    -12.780797000000     -9.999879000000
H     0.708666000000    -11.310895000000     -9.513141000000
N     1.219176000000    -11.825712000000     -5.287564000000
C     2.212740000000    -11.035836000000     -4.576771000000
C     1.631528000000    -10.411858000000     -3.297122000000
O     0.589389000000     -9.475941000000     -3.595063000000
C     2.702627000000     -9.665405000000     -2.510836000000
H     0.653702000000    -12.468216000000     -4.744167000000
H     2.557590000000    -10.253821000000     -5.257854000000
H     1.219892000000    -11.219792000000     -2.674942000000
H    -0.065441000000     -9.911926000000     -4.176650000000
H     2.259368000000     -9.188004000000     -1.630897000000
H     3.487423000000    -10.350582000000     -2.172211000000
H     3.165826000000     -8.886023000000     -3.127562000000
C     4.671262000000     -5.598809000000     -9.284640000000
C     3.314750000000     -5.805143000000     -8.599916000000
C     2.880119000000     -7.275802000000     -8.442319000000
C     3.821707000000     -8.080955000000     -7.533127000000
C     1.435412000000     -7.366171000000     -7.927018000000
H     4.685972000000     -6.067298000000    -10.276817000000
H     3.330473000000     -5.331650000000     -7.605438000000
H     2.543816000000     -5.272308000000     -9.175338000000
H     2.906114000000     -7.737943000000     -9.441781000000
H     0.738280000000     -6.855200000000     -8.603860000000
H     1.122943000000     -8.411158000000     -7.830860000000
H     1.341469000000     -6.895915000000     -6.938031000000
H     4.846300000000     -8.110092000000     -7.921459000000
H     3.860444000000     -7.638051000000     -6.527147000000
H     3.465328000000     -9.111808000000     -7.434847000000
O    -7.245769000000     -8.104895000000     -4.794841000000
H    -7.228177000000     -7.942266000000     -3.826846000000
H    -7.930034000000     -7.472784000000     -5.134329000000
O    -9.087950000000     -6.189081000000     -5.373422000000
H    -8.708583000000     -5.392794000000     -4.906960000000
H    -9.207542000000     -5.910187000000     -6.294075000000
H     3.078123000000    -11.660720000000     -4.311087000000
H     5.493440000000     -6.030518000000     -8.703394000000
H   -13.317446000000    -10.242574000000     -2.607769000000
H     4.888183000000     -4.532189000000     -9.418939000000
H    -8.240067000000    -13.394733000000     -1.858945000000
H    -2.953885000000    -15.202316000000     -4.873061000000
H    -7.573728000000    -11.465658000000     -6.136205000000
