# Supplementary material for: Biotransformation of Bisphenol by Human Cytochrome P450 2C9 Enzymes: A Density Functional Theory Study
Source: Inorg Chem. 2023 Jan 18;62(5):2244–56. doi: 10.1021/acs.inorgchem.2c03984 (PMC9923688; doi:10.1021/acs.inorgchem.2c03984)
Supplement: Supplementary file 2 — ic2c03984_si_002.zip [file ic2c03984_si_002.zip › XYZ Coordinates of Optimized Structures/4I6B.xyz]

C     0.917658000000     -3.950530000000     -0.346408000000
C     1.698732000000     -2.848116000000     -1.050407000000
O     2.466274000000     -2.102520000000     -0.441129000000
C     0.051494000000     -3.383905000000      0.788756000000
H     0.303224000000     -4.521002000000     -1.047778000000
H     0.698493000000     -2.869899000000      1.506763000000
H    -0.476263000000     -4.187661000000      1.305276000000
N     1.470573000000     -2.718337000000     -2.389071000000
C     2.182912000000     -1.744119000000     -3.198887000000
C     1.779988000000     -0.267088000000     -3.043129000000
O     2.406159000000      0.585879000000     -3.659389000000
H     0.792785000000     -3.322191000000     -2.834515000000
H     3.249841000000     -1.783765000000     -2.959269000000
N     0.743423000000      0.000011000000     -2.200451000000
C     0.428018000000      1.350843000000     -1.778448000000
C     0.866638000000      1.733029000000     -0.353664000000
O     0.442371000000      2.775142000000      0.139079000000
H     0.282952000000     -0.766240000000     -1.722504000000
H    -0.649466000000      1.532091000000     -1.835764000000
H     0.924678000000      2.031881000000     -2.474972000000
N     1.727033000000      0.882913000000      0.262070000000
C     2.237439000000      1.140274000000      1.595395000000
H     2.014577000000      0.027030000000     -0.200645000000
H     2.043998000000      0.285933000000      2.253905000000
H     3.317913000000      1.329812000000      1.577925000000
H     1.727194000000      2.023305000000      1.983321000000
H     2.072569000000     -2.014756000000     -4.252207000000
H     1.650367000000     -4.641429000000      0.091226000000
S    -1.148747000000     -2.100849000000      0.239071000000
Fe   -3.259457000000     -2.915567000000     -0.285510000000
C    -2.688630000000     -1.256515000000     -3.249735000000
C    -2.068920000000     -5.804923000000     -1.699148000000
C    -3.624916000000     -4.512238000000      2.707801000000
C    -4.491519000000     -0.039598000000      1.084345000000
N    -2.584146000000     -3.442590000000     -2.135659000000
C    -2.402449000000     -2.615224000000     -3.217073000000
C    -1.839839000000     -3.362207000000     -4.316620000000
C    -1.678467000000     -4.649522000000     -3.884018000000
C    -2.139892000000     -4.682298000000     -2.515876000000
N    -2.846830000000     -4.753700000000      0.388140000000
C    -2.396063000000     -5.824128000000     -0.352353000000
C    -2.308566000000     -6.996214000000      0.481515000000
C    -2.727496000000     -6.629876000000      1.724267000000
C    -3.082211000000     -5.234202000000      1.652586000000
N    -3.971570000000     -2.400068000000      1.515544000000
C    -4.046994000000     -3.194687000000      2.629403000000
C    -4.617286000000     -2.452091000000      3.729752000000
C    -4.873092000000     -1.199543000000      3.267214000000
C    -4.454050000000     -1.170384000000      1.884668000000
N    -3.501370000000     -1.018514000000     -0.939332000000
C    -4.033122000000      0.024951000000     -0.225457000000
C    -4.057564000000      1.215158000000     -1.038452000000
C    -3.541812000000      0.875010000000     -2.252950000000
C    -3.205492000000     -0.525992000000     -2.188083000000
H    -2.489900000000     -0.723480000000     -4.173858000000
H    -1.715271000000     -6.721924000000     -2.158641000000
H    -3.742621000000     -5.024211000000      3.657462000000
H    -4.883697000000      0.872563000000      1.522153000000
H    -2.805948000000     -7.238003000000      2.616489000000
H    -1.973246000000     -7.966816000000      0.139659000000
H    -4.783046000000     -2.853457000000      4.721371000000
H    -5.290181000000     -0.354516000000      3.799891000000
H    -1.274936000000     -5.510092000000     -4.404635000000
H    -1.594998000000     -2.941131000000     -5.284219000000
H    -3.394763000000      1.502416000000     -3.122870000000
H    -4.412466000000      2.181162000000     -0.703065000000
O    -4.918064000000     -3.370426000000     -0.771013000000
C    -6.574257000000     -1.497933000000     -3.144808000000
C   -10.136629000000      0.100315000000     -6.087508000000
C    -7.311543000000     -0.204753000000     -5.076272000000
C    -7.096481000000     -0.341275000000     -3.683414000000
C    -6.229024000000     -2.615752000000     -3.994728000000
C    -6.458700000000     -2.471165000000     -5.416560000000
C    -6.985128000000     -1.309616000000     -5.918825000000
H    -6.267772000000      1.047779000000     -7.295399000000
H    -6.926867000000      2.660798000000     -6.955568000000
C    -8.281283000000      2.136451000000     -4.677909000000
C    -6.634356000000      1.707295000000     -6.502947000000
C    -7.822799000000      1.089590000000     -5.720395000000
C    -9.016986000000      0.749469000000     -6.633351000000
C    -9.064961000000      1.080279000000     -7.995732000000
C   -10.179140000000      0.788354000000     -8.780007000000
C   -11.284883000000      0.147866000000     -8.213384000000
C   -11.257412000000     -0.198512000000     -6.857064000000
H    -8.226397000000      1.579534000000     -8.468721000000
H   -10.207005000000      1.052155000000     -9.832384000000
O   -12.349010000000     -0.112607000000     -9.025086000000
H   -12.111215000000     -0.699819000000     -6.404489000000
H   -10.136599000000     -0.182071000000     -5.037563000000
O    -5.741521000000     -3.683104000000     -3.505258000000
H    -6.387452000000     -1.604026000000     -2.080177000000
H    -6.193569000000     -3.307345000000     -6.057350000000
H    -7.164880000000     -1.220405000000     -6.986157000000
H    -4.979232000000     -3.541002000000     -1.736357000000
H    -7.331872000000      0.482663000000     -3.019509000000
H   -13.047090000000     -0.548046000000     -8.511171000000
H    -5.802783000000      1.903752000000     -5.818543000000
H    -9.083520000000      1.758567000000     -4.036149000000
H    -7.450989000000      2.460159000000     -4.040078000000
H    -8.664433000000      3.018561000000     -5.199623000000
C   -10.251199000000     -8.418805000000     -3.526347000000
C    -8.837024000000     -8.168756000000     -3.043304000000
O    -7.876904000000     -8.821572000000     -3.466421000000
H   -10.326806000000     -8.094812000000     -4.570230000000
H   -10.453167000000     -9.493142000000     -3.504433000000
N    -8.670069000000     -7.194565000000     -2.104831000000
C    -7.345100000000     -6.649563000000     -1.772993000000
C    -6.394204000000     -7.707877000000     -1.194592000000
O    -5.186198000000     -7.655216000000     -1.423277000000
C    -7.501510000000     -5.473207000000     -0.801395000000
H    -9.467572000000     -6.615096000000     -1.875566000000
H    -6.858238000000     -6.303040000000     -2.690523000000
H    -8.133543000000     -4.697859000000     -1.250081000000
H    -7.957069000000     -5.797509000000      0.141540000000
H    -6.530505000000     -5.016427000000     -0.588452000000
N    -6.938461000000     -8.653991000000     -0.385363000000
C    -6.147216000000     -9.742385000000      0.163842000000
C    -6.115755000000    -11.041008000000     -0.659602000000
O    -5.577126000000    -12.039418000000     -0.178619000000
H    -7.941887000000     -8.656589000000     -0.261189000000
H    -6.510170000000    -10.001650000000      1.162137000000
H    -5.117436000000     -9.390795000000      0.263882000000
N    -6.712086000000    -10.998745000000     -1.872648000000
C    -6.781787000000    -12.157227000000     -2.747317000000
C    -5.897200000000    -12.100139000000     -4.003658000000
O    -5.232449000000    -13.081798000000     -4.331519000000
H    -7.093411000000    -10.120031000000     -2.208668000000
H    -6.470079000000    -13.029862000000     -2.174814000000
N    -5.943930000000    -10.964596000000     -4.745459000000
C    -5.268311000000    -10.905492000000     -6.038214000000
C    -3.740547000000    -11.067503000000     -5.957731000000
O    -3.155236000000    -11.889903000000     -6.659558000000
H    -6.512609000000    -10.178696000000     -4.450816000000
H    -5.621893000000    -11.706321000000     -6.692994000000
N    -3.110123000000    -10.258940000000     -5.070022000000
C    -1.659612000000    -10.341462000000     -4.923760000000
C    -1.254774000000    -11.755628000000     -4.474779000000
O    -0.291541000000    -12.335620000000     -4.990217000000
C    -1.135931000000     -9.280277000000     -3.919192000000
O    -1.500890000000     -7.962718000000     -4.322563000000
C     0.384507000000     -9.318905000000     -3.800871000000
H    -3.629585000000     -9.488270000000     -4.646138000000
H    -1.173106000000    -10.181912000000     -5.891358000000
H    -1.582347000000     -9.498464000000     -2.934014000000
H    -2.473816000000     -7.851070000000     -4.199823000000
H     0.710726000000     -8.558520000000     -3.084537000000
H     0.843217000000     -9.096496000000     -4.770058000000
H     0.749373000000    -10.294227000000     -3.467612000000
N    -2.000442000000    -12.291814000000     -3.488918000000
C    -1.703785000000    -13.570540000000     -2.855413000000
C    -1.713010000000    -14.737706000000     -3.866118000000
O    -0.895234000000    -15.655391000000     -3.779619000000
C    -2.759477000000    -13.804028000000     -1.742556000000
O    -2.942821000000    -12.549839000000     -1.081737000000
C    -2.316937000000    -14.894112000000     -0.769980000000
H    -2.689243000000    -11.726734000000     -3.006403000000
H    -0.693632000000    -13.550773000000     -2.430980000000
H    -3.699661000000    -14.095550000000     -2.232892000000
H    -3.815785000000    -12.551445000000     -0.644147000000
H    -3.108717000000    -15.094677000000     -0.039444000000
H    -2.082405000000    -15.824897000000     -1.296617000000
H    -1.422703000000    -14.567617000000     -0.228795000000
N    -2.674483000000    -14.691106000000     -4.821249000000
C    -2.753248000000    -15.696209000000     -5.867767000000
C    -1.699181000000    -15.598284000000     -6.990451000000
O    -1.650302000000    -16.472818000000     -7.846435000000
H    -3.338428000000    -13.923349000000     -4.836604000000
H    -2.641870000000    -16.693291000000     -5.432713000000
N    -0.865344000000    -14.528818000000     -6.915292000000
C     0.240940000000    -14.291361000000     -7.823605000000
C     1.600858000000    -14.347204000000     -7.082540000000
O     2.624637000000    -13.889867000000     -7.587291000000
C     0.056838000000    -12.926768000000     -8.572093000000
O    -1.296887000000    -12.734383000000     -8.950548000000
C     0.878996000000    -12.858139000000     -9.853529000000
H    -0.996411000000    -13.848075000000     -6.175950000000
H     0.212227000000    -15.103868000000     -8.557799000000
H     0.378980000000    -12.128083000000     -7.884911000000
H    -1.833778000000    -12.614253000000     -8.148810000000
H     0.728502000000    -11.885516000000    -10.334726000000
H     0.540447000000    -13.635245000000    -10.549577000000
H     1.937314000000    -13.004433000000     -9.634379000000
N     1.580213000000    -14.922499000000     -5.847145000000
C     2.752050000000    -14.988807000000     -4.987352000000
C     2.399975000000    -14.639376000000     -3.531713000000
O     1.907495000000    -13.308846000000     -3.409261000000
C     3.624342000000    -14.749691000000     -2.629126000000
H     0.714036000000    -15.319365000000     -5.501697000000
H     3.484227000000    -14.281888000000     -5.386850000000
H     1.631656000000    -15.350386000000     -3.187044000000
H     1.218822000000    -13.167962000000     -4.085969000000
H     3.357769000000    -14.478379000000     -1.602452000000
H     4.022377000000    -15.770793000000     -2.626497000000
H     4.411007000000    -14.065770000000     -2.968241000000
C    -3.242625000000     -4.448711000000     -9.526075000000
C    -1.918779000000     -5.194494000000     -9.320748000000
C    -1.795944000000     -5.946730000000     -7.980945000000
C    -2.851535000000     -7.052689000000     -7.822374000000
C    -0.383896000000     -6.525471000000     -7.805274000000
H    -3.428383000000     -3.738403000000     -8.709021000000
H    -1.771909000000     -5.911264000000    -10.141851000000
H    -1.090204000000     -4.476044000000     -9.395059000000
H    -1.956353000000     -5.207301000000     -7.175700000000
H     0.382487000000     -5.743238000000     -7.871741000000
H    -0.283811000000     -7.023862000000     -6.834439000000
H    -0.168193000000     -7.267634000000     -8.584584000000
H    -3.871725000000     -6.653468000000     -7.817242000000
H    -2.773629000000     -7.781052000000     -8.640228000000
H    -2.698292000000     -7.594057000000     -6.882049000000
O    -4.240475000000     -7.823518000000     -4.038888000000
H    -4.524647000000     -7.665893000000     -3.113935000000
H    -4.504809000000     -7.021124000000     -4.559783000000
O    -4.741231000000     -5.482656000000     -5.344723000000
H    -5.108136000000     -4.873217000000     -4.660907000000
H    -3.828936000000     -5.172650000000     -5.470576000000
H     3.199143000000    -15.993937000000     -5.021637000000
H    -4.096025000000     -5.134191000000     -9.568265000000
H   -11.011986000000     -7.895861000000     -2.939737000000
H    -3.231447000000     -3.879423000000    -10.462771000000
H    -7.821703000000    -12.305321000000     -3.067681000000
H    -3.742131000000    -15.636546000000     -6.329168000000
H    -5.510706000000     -9.940211000000     -6.492858000000
