# Supplementary material for: Biotransformation of Bisphenol by Human Cytochrome P450 2C9 Enzymes: A Density Functional Theory Study
Source: Inorg Chem. 2023 Jan 18;62(5):2244–56. doi: 10.1021/acs.inorgchem.2c03984 (PMC9923688; doi:10.1021/acs.inorgchem.2c03984)
Supplement: Supplementary file 2 — ic2c03984_si_002.zip [file ic2c03984_si_002.zip › XYZ Coordinates of Optimized Structures/4TS8B.xyz]

C     2.039264000000     -4.408774000000     -0.091480000000
C     2.895993000000     -3.211409000000      0.296490000000
O     3.252051000000     -3.007335000000      1.457652000000
C     0.668916000000     -4.362749000000      0.601433000000
H     1.915407000000     -4.477096000000     -1.175872000000
H     0.814965000000     -4.403619000000      1.685459000000
H     0.073333000000     -5.232247000000      0.308499000000
N     3.223899000000     -2.364466000000     -0.722953000000
C     4.030507000000     -1.176358000000     -0.508788000000
C     3.366672000000      0.017886000000      0.200547000000
O     4.043735000000      1.008497000000      0.449794000000
H     2.806151000000     -2.517038000000     -1.630875000000
H     4.895211000000     -1.438874000000      0.107790000000
N     2.053121000000     -0.119556000000      0.526789000000
C     1.382397000000      0.816652000000      1.405889000000
C     1.212897000000      0.367595000000      2.868668000000
O     0.524022000000      1.049421000000      3.623557000000
H     1.559855000000     -0.974297000000      0.284711000000
H     0.381835000000      1.045367000000      1.026295000000
H     1.964103000000      1.742113000000      1.409607000000
N     1.864665000000     -0.765928000000      3.232321000000
C     1.798555000000     -1.288178000000      4.583608000000
H     2.393582000000     -1.291794000000      2.544363000000
H     1.447662000000     -2.326493000000      4.580318000000
H     2.780804000000     -1.253931000000      5.071407000000
H     1.098725000000     -0.668431000000      5.146582000000
H     4.408888000000     -0.826937000000     -1.473268000000
H     2.570333000000     -5.310912000000      0.239860000000
S    -0.295939000000     -2.823588000000      0.292029000000
Fe   -1.436455000000     -2.904087000000     -1.857457000000
C    -1.810939000000      0.509472000000     -1.769796000000
C     1.242990000000     -2.533671000000     -3.969583000000
C    -1.312928000000     -6.309113000000     -2.322691000000
C    -4.438977000000     -3.257160000000     -0.227895000000
N    -0.509914000000     -1.338652000000     -2.731816000000
C    -0.760038000000      0.000183000000     -2.515483000000
C     0.225388000000      0.810158000000     -3.182801000000
C     1.079368000000     -0.044940000000     -3.809837000000
C     0.620174000000     -1.378483000000     -3.519171000000
N    -0.284260000000     -4.148380000000     -2.916235000000
C     0.810916000000     -3.822466000000     -3.692328000000
C     1.449257000000     -5.013720000000     -4.186582000000
C     0.739047000000     -6.075661000000     -3.711081000000
C    -0.341963000000     -5.528489000000     -2.933056000000
N    -2.684835000000     -4.454555000000     -1.469490000000
C    -2.413836000000     -5.802929000000     -1.647595000000
C    -3.427168000000     -6.607312000000     -1.019462000000
C    -4.301550000000     -5.742658000000     -0.428873000000
C    -3.830836000000     -4.412408000000     -0.693280000000
N    -2.855279000000     -1.637465000000     -1.187185000000
C    -3.981050000000     -1.968645000000     -0.461697000000
C    -4.631920000000     -0.780964000000      0.022129000000
C    -3.890654000000      0.278735000000     -0.407655000000
C    -2.788170000000     -0.260830000000     -1.156797000000
H    -1.881319000000      1.587566000000     -1.667501000000
H     2.117033000000     -2.422203000000     -4.604056000000
H    -1.193031000000     -7.385817000000     -2.395351000000
H    -5.334005000000     -3.369876000000      0.375750000000
H     0.892428000000     -7.138673000000     -3.858711000000
H     2.322917000000     -5.022662000000     -4.826132000000
H    -3.474757000000     -7.690162000000     -1.041051000000
H    -5.189754000000     -5.976350000000      0.144255000000
H     1.944852000000      0.190535000000     -4.415957000000
H     0.247886000000      1.892087000000     -3.163522000000
H    -4.059014000000      1.333981000000     -0.235187000000
H    -5.533909000000     -0.773797000000      0.620595000000
O    -3.642751000000     -3.898137000000     -4.395518000000
C    -7.308427000000     -3.878707000000     -4.125540000000
C    -7.398848000000     -1.108028000000     -5.607766000000
C    -4.964204000000     -3.848466000000     -4.787345000000
C    -6.005363000000     -3.603920000000     -3.828511000000
C    -7.682751000000     -4.538835000000     -5.367580000000
C    -6.592701000000     -4.913083000000     -6.250636000000
C    -5.296955000000     -4.630391000000     -5.944092000000
H    -4.025760000000     -2.693987000000     -7.570696000000
H    -3.498753000000     -1.059713000000     -7.142069000000
C    -4.584182000000     -0.970244000000     -4.610408000000
C    -3.817215000000     -2.029656000000     -6.731123000000
C    -4.992892000000     -1.809177000000     -5.801750000000
C    -6.329537000000     -1.659037000000     -6.357725000000
C    -6.649612000000     -2.086408000000     -7.674043000000
C    -7.917365000000     -1.944185000000     -8.212872000000
C    -8.945678000000     -1.385229000000     -7.442462000000
C    -8.674405000000     -0.961591000000     -6.136317000000
H    -5.880445000000     -2.522336000000     -8.299239000000
H    -8.135059000000     -2.264421000000     -9.226670000000
O   -10.172407000000     -1.271987000000     -8.017025000000
H    -9.465781000000     -0.525069000000     -5.529984000000
H    -7.228881000000     -0.764137000000     -4.595150000000
O    -8.888884000000     -4.800262000000     -5.638178000000
H    -8.107649000000     -3.653261000000     -3.425742000000
H    -6.838616000000     -5.485020000000     -7.138685000000
H    -4.490737000000     -4.995649000000     -6.569971000000
H    -3.559005000000     -3.952989000000     -3.424515000000
H    -5.737925000000     -3.151655000000     -2.875920000000
H   -10.791664000000     -0.885980000000     -7.377233000000
H    -2.971575000000     -2.441420000000     -6.173049000000
H    -5.365058000000     -0.838240000000     -3.860368000000
H    -3.709628000000     -1.408294000000     -4.121210000000
H    -4.286603000000      0.029019000000     -4.962366000000
C   -12.506463000000    -11.364834000000     -4.783181000000
C   -11.319311000000    -10.447253000000     -4.571521000000
O   -10.158249000000    -10.872321000000     -4.595395000000
H   -12.537952000000    -11.658577000000     -5.838432000000
H   -12.365476000000    -12.275750000000     -4.195602000000
N   -11.592329000000     -9.133496000000     -4.339174000000
C   -10.558814000000     -8.089657000000     -4.438643000000
C    -9.455395000000     -8.243523000000     -3.384530000000
O    -8.303932000000     -7.872111000000     -3.609109000000
C   -11.213377000000     -6.706342000000     -4.331804000000
H   -12.550973000000     -8.826910000000     -4.447498000000
H   -10.057678000000     -8.172829000000     -5.407539000000
H   -11.956234000000     -6.584082000000     -5.128612000000
H   -11.707218000000     -6.573137000000     -3.361816000000
H   -10.457723000000     -5.927104000000     -4.466841000000
N    -9.812823000000     -8.757152000000     -2.176309000000
C    -8.816709000000     -9.009619000000     -1.150423000000
C    -8.012000000000    -10.311876000000     -1.295556000000
O    -7.098429000000    -10.540195000000     -0.498436000000
H   -10.762605000000     -9.078933000000     -2.050850000000
H    -9.300189000000     -9.028573000000     -0.169484000000
H    -8.094043000000     -8.190661000000     -1.152257000000
N    -8.396107000000    -11.154259000000     -2.278861000000
C    -7.742461000000    -12.430410000000     -2.509306000000
C    -6.805371000000    -12.500130000000     -3.727003000000
O    -5.726659000000    -13.084951000000     -3.631165000000
H    -9.127117000000    -10.870339000000     -2.924246000000
H    -7.143163000000    -12.668799000000     -1.631470000000
N    -7.248323000000    -11.962894000000     -4.891135000000
C    -6.518935000000    -12.196087000000     -6.136003000000
C    -5.098539000000    -11.605041000000     -6.152423000000
O    -4.116344000000    -12.318836000000     -6.353593000000
H    -8.155755000000    -11.512158000000     -4.934077000000
H    -6.403137000000    -13.268111000000     -6.317006000000
N    -5.013043000000    -10.272438000000     -5.910450000000
C    -3.700776000000     -9.634247000000     -5.919567000000
C    -2.825175000000    -10.200876000000     -4.794057000000
O    -1.609513000000    -10.379192000000     -4.968449000000
C    -3.837417000000     -8.086943000000     -5.826536000000
O    -4.635089000000     -7.609302000000     -6.895196000000
C    -2.480472000000     -7.395081000000     -5.915611000000
H    -5.855028000000     -9.698127000000     -5.981483000000
H    -3.175090000000     -9.872894000000     -6.849969000000
H    -4.308754000000     -7.844462000000     -4.858822000000
H    -5.578659000000     -7.747388000000     -6.658037000000
H    -2.604495000000     -6.322405000000     -5.743012000000
H    -2.055002000000     -7.543648000000     -6.913770000000
H    -1.770082000000     -7.783395000000     -5.182440000000
N    -3.434358000000    -10.483594000000     -3.625550000000
C    -2.719537000000    -11.002041000000     -2.463948000000
C    -2.022789000000    -12.349428000000     -2.759458000000
O    -0.907536000000    -12.594401000000     -2.291855000000
C    -3.721526000000    -11.139515000000     -1.294407000000
O    -4.475618000000     -9.925417000000     -1.266808000000
C    -3.016921000000    -11.393269000000      0.036056000000
H    -4.395395000000    -10.202414000000     -3.475922000000
H    -1.914386000000    -10.312987000000     -2.186137000000
H    -4.394565000000    -11.976756000000     -1.527009000000
H    -5.326136000000    -10.104233000000     -0.817251000000
H    -3.758137000000    -11.530027000000      0.830957000000
H    -2.383394000000    -12.284616000000     -0.008237000000
H    -2.386809000000    -10.536140000000      0.296969000000
N    -2.704671000000    -13.220720000000     -3.539010000000
C    -2.120331000000    -14.485141000000     -3.956689000000
C    -1.017836000000    -14.399328000000     -5.033445000000
O    -0.406285000000    -15.409417000000     -5.355201000000
H    -3.630974000000    -12.983610000000     -3.881800000000
H    -1.669269000000    -14.990334000000     -3.098138000000
N    -0.789184000000    -13.154764000000     -5.529636000000
C     0.249095000000    -12.830090000000     -6.488130000000
C     1.305267000000    -11.881456000000     -5.866219000000
O     2.080455000000    -11.234508000000     -6.572363000000
C    -0.372687000000    -12.212928000000     -7.788253000000
O    -1.577481000000    -12.873405000000     -8.139540000000
C     0.557672000000    -12.346030000000     -8.988049000000
H    -1.359895000000    -12.382328000000     -5.208109000000
H     0.738611000000    -13.777140000000     -6.741070000000
H    -0.563972000000    -11.146946000000     -7.586956000000
H    -2.240865000000    -12.720902000000     -7.444685000000
H     0.092238000000    -11.886656000000     -9.866605000000
H     0.723026000000    -13.407343000000     -9.209039000000
H     1.515299000000    -11.865069000000     -8.784248000000
N     1.307856000000    -11.813033000000     -4.506830000000
C     2.176570000000    -10.926828000000     -3.749048000000
C     1.396181000000    -10.154427000000     -2.673332000000
O     0.412564000000     -9.291611000000     -3.256986000000
C     2.324946000000     -9.286470000000     -1.832350000000
H     0.653676000000    -12.387913000000     -3.987316000000
H     2.636376000000    -10.234195000000     -4.458490000000
H     0.889991000000    -10.882308000000     -2.023712000000
H    -0.143813000000     -9.813936000000     -3.870708000000
H     1.748140000000     -8.720993000000     -1.093050000000
H     3.056307000000     -9.903273000000     -1.298846000000
H     2.868058000000     -8.572610000000     -2.462829000000
C     5.325801000000     -6.122000000000     -8.759183000000
C     3.862313000000     -6.267470000000     -8.325044000000
C     3.420291000000     -7.706125000000     -7.991631000000
C     4.176551000000     -8.299553000000     -6.792886000000
C     1.904276000000     -7.770697000000     -7.750624000000
H     5.542946000000     -6.757044000000     -9.627366000000
H     3.675515000000     -5.626452000000     -7.448355000000
H     3.215245000000     -5.879105000000     -9.124733000000
H     3.643817000000     -8.332485000000     -8.869564000000
H     1.345458000000     -7.414718000000     -8.625691000000
H     1.590006000000     -8.796244000000     -7.531015000000
H     1.615627000000     -7.141829000000     -6.896340000000
H     5.257587000000     -8.346669000000     -6.967614000000
H     4.012471000000     -7.690356000000     -5.891660000000
H     3.820319000000     -9.313890000000     -6.584851000000
O    -7.221324000000     -8.359678000000     -6.134712000000
H    -7.491313000000     -8.075819000000     -5.234824000000
H    -7.888194000000     -7.925432000000     -6.722435000000
O    -9.230217000000     -6.891412000000     -7.289807000000
H    -9.133979000000     -6.049821000000     -6.755694000000
H    -9.255661000000     -6.613024000000     -8.217425000000
H     2.980838000000    -11.500932000000     -3.265785000000
H     6.020100000000     -6.406269000000     -7.960740000000
H   -13.463915000000    -10.906573000000     -4.519109000000
H     5.553971000000     -5.086919000000     -9.040826000000
H    -8.508441000000    -13.207614000000     -2.627826000000
H    -2.920647000000    -15.120821000000     -4.342924000000
H    -7.109412000000    -11.757432000000     -6.945963000000
