# Supplementary material for: Biotransformation of Bisphenol by Human Cytochrome P450 2C9 Enzymes: A Density Functional Theory Study
Source: Inorg Chem. 2023 Jan 18;62(5):2244–56. doi: 10.1021/acs.inorgchem.2c03984 (PMC9923688; doi:10.1021/acs.inorgchem.2c03984)
Supplement: Supplementary file 2 — ic2c03984_si_002.zip [file ic2c03984_si_002.zip › XYZ Coordinates of Optimized Structures/4I8B.xyz]

C     2.748515000000     -3.128671000000     -0.512587000000
C     2.991834000000     -1.796001000000      0.183881000000
O     3.278093000000     -1.730398000000      1.380364000000
C     1.613749000000     -3.907367000000      0.166287000000
H     2.531818000000     -2.995963000000     -1.576147000000
H     1.876354000000     -4.087781000000      1.214827000000
H     1.466745000000     -4.877351000000     -0.315859000000
N     2.844808000000     -0.681130000000     -0.587295000000
C     3.059681000000      0.653595000000     -0.056003000000
C     1.992430000000      1.213355000000      0.901942000000
O     2.183126000000      2.303307000000      1.427797000000
H     2.539866000000     -0.777955000000     -1.546542000000
H     3.997941000000      0.674695000000      0.506404000000
N     0.893703000000      0.438224000000      1.115011000000
C    -0.058231000000      0.732520000000      2.168082000000
C     0.069352000000     -0.108304000000      3.451147000000
O    -0.805135000000     -0.018230000000      4.308767000000
H     0.814917000000     -0.456071000000      0.642190000000
H    -1.082452000000      0.603970000000      1.804915000000
H     0.074112000000      1.781530000000      2.445770000000
N     1.170646000000     -0.895673000000      3.553114000000
C     1.422505000000     -1.712125000000      4.725503000000
H     1.847429000000     -0.927099000000      2.797623000000
H     1.597018000000     -2.755234000000      4.438709000000
H     2.297809000000     -1.352276000000      5.280840000000
H     0.543560000000     -1.652692000000      5.369364000000
H     3.159995000000      1.350068000000     -0.892569000000
H     3.673378000000     -3.715222000000     -0.431718000000
S     0.011850000000     -3.006964000000      0.241595000000
Fe   -1.033384000000     -3.003233000000     -1.840648000000
C    -1.356838000000      0.432378000000     -1.860643000000
C     1.479770000000     -2.760616000000     -4.192010000000
C    -1.133545000000     -6.422796000000     -2.383595000000
C    -4.021539000000     -3.229809000000     -0.122228000000
N    -0.136173000000     -1.442491000000     -2.884020000000
C    -0.346076000000     -0.100345000000     -2.669865000000
C     0.632224000000      0.665219000000     -3.403448000000
C     1.427622000000     -0.232743000000     -4.064214000000
C     0.938901000000     -1.550764000000     -3.732376000000
N    -0.001081000000     -4.345855000000     -3.043153000000
C     1.049586000000     -4.050568000000     -3.881563000000
C     1.613296000000     -5.276921000000     -4.410442000000
C     0.890388000000     -6.307791000000     -3.890745000000
C    -0.128208000000     -5.711440000000     -3.047050000000
N    -2.433398000000     -4.533428000000     -1.482139000000
C    -2.200031000000     -5.884099000000     -1.655495000000
C    -3.193785000000     -6.648491000000     -0.937796000000
C    -3.995167000000     -5.747775000000     -0.296053000000
C    -3.506980000000     -4.430141000000     -0.620842000000
N    -2.471089000000     -1.640538000000     -1.162674000000
C    -3.549025000000     -1.935621000000     -0.368615000000
C    -4.125085000000     -0.713098000000      0.150048000000
C    -3.377173000000      0.315850000000     -0.341672000000
C    -2.338140000000     -0.273284000000     -1.160917000000
H    -1.382119000000      1.514853000000     -1.770508000000
H     2.323154000000     -2.683520000000     -4.873193000000
H    -1.067861000000     -7.505786000000     -2.450096000000
H    -4.874108000000     -3.313535000000      0.546393000000
H     0.993739000000     -7.374758000000     -4.051241000000
H     2.444880000000     -5.328722000000     -5.102135000000
H    -3.282685000000     -7.728856000000     -0.937708000000
H    -4.841252000000     -5.953518000000      0.347538000000
H     2.258751000000     -0.024638000000     -4.726771000000
H     0.693155000000      1.746337000000     -3.419130000000
H    -3.506978000000      1.377016000000     -0.169904000000
H    -4.985696000000     -0.659183000000      0.804726000000
O    -3.431107000000     -3.995245000000     -4.310395000000
C    -7.108384000000     -3.986311000000     -4.023123000000
C    -7.485797000000     -1.314052000000     -5.308117000000
C    -4.759971000000     -4.125486000000     -4.597256000000
C    -5.781521000000     -3.820803000000     -3.673240000000
C    -7.493396000000     -4.502913000000     -5.311761000000
C    -6.416377000000     -4.860707000000     -6.198499000000
C    -5.097349000000     -4.685473000000     -5.846586000000
H    -4.080077000000     -2.217699000000     -7.576462000000
H    -3.413103000000     -0.694912000000     -6.960510000000
C    -4.646595000000     -0.763670000000     -4.477096000000
C    -3.859007000000     -1.658159000000     -6.667954000000
C    -5.041371000000     -1.415832000000     -5.772167000000
C    -6.375810000000     -1.587528000000     -6.178858000000
C    -6.723550000000     -2.106864000000     -7.474390000000
C    -8.028024000000     -2.279908000000     -7.874547000000
C    -9.080565000000     -2.006720000000     -6.980749000000
C    -8.794059000000     -1.487853000000     -5.706810000000
H    -5.939003000000     -2.340368000000     -8.182572000000
H    -8.268177000000     -2.658046000000     -8.862785000000
O   -10.340156000000     -2.195730000000     -7.429657000000
H    -9.607221000000     -1.264771000000     -5.019708000000
H    -7.303921000000     -0.920759000000     -4.316718000000
O    -8.725921000000     -4.620580000000     -5.652868000000
H    -7.901608000000     -3.757954000000     -3.317246000000
H    -6.671319000000     -5.313323000000     -7.150842000000
H    -4.303630000000     -5.004529000000     -6.512379000000
H    -3.267192000000     -4.003788000000     -3.345416000000
H    -5.513743000000     -3.440263000000     -2.690041000000
H   -10.966502000000     -2.058677000000     -6.700546000000
H    -3.086497000000     -2.203459000000     -6.111569000000
H    -5.453873000000     -0.652325000000     -3.753916000000
H    -3.838401000000     -1.333655000000     -4.003730000000
H    -4.235807000000      0.236994000000     -4.682636000000
C   -12.587439000000    -11.056909000000     -4.775914000000
C   -11.354285000000    -10.199979000000     -4.570770000000
O   -10.217525000000    -10.686289000000     -4.589073000000
H   -12.633384000000    -11.357249000000     -5.828776000000
H   -12.493910000000    -11.969056000000     -4.180827000000
N   -11.560250000000     -8.872194000000     -4.351042000000
C   -10.477398000000     -7.879694000000     -4.458734000000
C    -9.381323000000     -8.080530000000     -3.404918000000
O    -8.213005000000     -7.770819000000     -3.632028000000
C   -11.066054000000     -6.466880000000     -4.358501000000
H   -12.502393000000     -8.519666000000     -4.463446000000
H    -9.982907000000     -7.990717000000     -5.428224000000
H   -11.814007000000     -6.321704000000     -5.147073000000
H   -11.540386000000     -6.301824000000     -3.383476000000
H   -10.277043000000     -5.724270000000     -4.515568000000
N    -9.762380000000     -8.565808000000     -2.191247000000
C    -8.775247000000     -8.853105000000     -1.165890000000
C    -8.012161000000    -10.179366000000     -1.317904000000
O    -7.086520000000    -10.429303000000     -0.541443000000
H   -10.726210000000     -8.839885000000     -2.060662000000
H    -9.260988000000     -8.861834000000     -0.185802000000
H    -8.026496000000     -8.057961000000     -1.162394000000
N    -8.447739000000    -11.019847000000     -2.281380000000
C    -7.836989000000    -12.315732000000     -2.517455000000
C    -6.920400000000    -12.420674000000     -3.748255000000
O    -5.871342000000    -13.059705000000     -3.670222000000
H    -9.181479000000    -10.716384000000     -2.914461000000
H    -7.233168000000    -12.571160000000     -1.647516000000
N    -7.351345000000    -11.853807000000     -4.902511000000
C    -6.652793000000    -12.114628000000     -6.159505000000
C    -5.206896000000    -11.590088000000     -6.195164000000
O    -4.260311000000    -12.350821000000     -6.396900000000
H    -8.233928000000    -11.355222000000     -4.929625000000
H    -6.590041000000    -13.190120000000     -6.345930000000
N    -5.058039000000    -10.260577000000     -5.968582000000
C    -3.717344000000     -9.685386000000     -6.000614000000
C    -2.859083000000    -10.273963000000     -4.873040000000
O    -1.654674000000    -10.511803000000     -5.055297000000
C    -3.777582000000     -8.131000000000     -5.941589000000
O    -4.572751000000     -7.641267000000     -7.005725000000
C    -2.388578000000     -7.513393000000     -6.076387000000
H    -5.872378000000     -9.647709000000     -6.043828000000
H    -3.213080000000     -9.968360000000     -6.930455000000
H    -4.214833000000     -7.840702000000     -4.971556000000
H    -5.516507000000     -7.719205000000     -6.743119000000
H    -2.454874000000     -6.430364000000     -5.941547000000
H    -1.989033000000     -7.718295000000     -7.075251000000
H    -1.685932000000     -7.911552000000     -5.340727000000
N    -3.469430000000    -10.514038000000     -3.695181000000
C    -2.766446000000    -11.052631000000     -2.535285000000
C    -2.133554000000    -12.432189000000     -2.824112000000
O    -1.024897000000    -12.722049000000     -2.366195000000
C    -3.760524000000    -11.136059000000     -1.354089000000
O    -4.449374000000     -9.884690000000     -1.318407000000
C    -3.056048000000    -11.426235000000     -0.030768000000
H    -4.413281000000    -10.182730000000     -3.538562000000
H    -1.928930000000    -10.397325000000     -2.271895000000
H    -4.479172000000    -11.937443000000     -1.576860000000
H    -5.308199000000    -10.024180000000     -0.870820000000
H    -3.795498000000    -11.512899000000      0.772741000000
H    -2.479071000000    -12.355052000000     -0.076664000000
H    -2.371342000000    -10.608420000000      0.218608000000
N    -2.863105000000    -13.281329000000     -3.584494000000
C    -2.342631000000    -14.576945000000     -3.989825000000
C    -1.250970000000    -14.557151000000     -5.080246000000
O    -0.690270000000    -15.598745000000     -5.394802000000
H    -3.781682000000    -13.007551000000     -3.921005000000
H    -1.904577000000    -15.089921000000     -3.129141000000
N    -0.971471000000    -13.331503000000     -5.596729000000
C     0.067480000000    -13.069611000000     -6.573133000000
C     1.179323000000    -12.169150000000     -5.977581000000
O     1.982908000000    -11.579914000000     -6.702557000000
C    -0.542831000000    -12.435860000000     -7.870815000000
O    -1.781588000000    -13.043085000000     -8.199158000000
C     0.363234000000    -12.622914000000     -9.081962000000
H    -1.502167000000    -12.528968000000     -5.279993000000
H     0.505204000000    -14.042463000000     -6.822860000000
H    -0.681811000000    -11.360354000000     -7.677299000000
H    -2.429599000000    -12.848924000000     -7.500091000000
H    -0.092907000000    -12.150168000000     -9.958319000000
H     0.475645000000    -13.692784000000     -9.294991000000
H     1.345147000000    -12.185826000000     -8.895811000000
N     1.197871000000    -12.074475000000     -4.620167000000
C     2.118916000000    -11.220106000000     -3.888052000000
C     1.392791000000    -10.403966000000     -2.806183000000
O     0.435894000000     -9.506382000000     -3.379786000000
C     2.373729000000     -9.567733000000     -1.992695000000
H     0.519754000000    -12.604188000000     -4.083636000000
H     2.594986000000    -10.555172000000     -4.613183000000
H     0.869228000000    -11.103367000000     -2.138999000000
H    -0.154454000000    -10.010655000000     -3.976600000000
H     1.835354000000     -8.971310000000     -1.248759000000
H     3.089220000000    -10.209584000000     -1.467085000000
H     2.932753000000     -8.883135000000     -2.641349000000
C     5.604749000000     -6.851133000000     -9.093055000000
C     4.167131000000     -6.834052000000     -8.559831000000
C     3.591656000000     -8.215430000000     -8.188764000000
C     4.350477000000     -8.886681000000     -7.033258000000
C     2.095697000000     -8.112151000000     -7.855075000000
H     5.690108000000     -7.501935000000     -9.972509000000
H     4.113624000000     -6.178058000000     -7.676164000000
H     3.514595000000     -6.374762000000     -9.316410000000
H     3.690782000000     -8.863877000000     -9.073435000000
H     1.525493000000     -7.700489000000     -8.697740000000
H     1.684971000000     -9.095744000000     -7.605187000000
H     1.931814000000     -7.451425000000     -6.991791000000
H     5.407680000000     -9.050264000000     -7.272325000000
H     4.307477000000     -8.263172000000     -6.128118000000
H     3.900309000000     -9.856699000000     -6.797971000000
O    -7.181907000000     -8.255775000000     -6.182642000000
H    -7.414846000000     -7.968161000000     -5.274066000000
H    -7.833131000000     -7.769216000000     -6.748654000000
O    -9.133562000000     -6.680315000000     -7.286405000000
H    -9.000764000000     -5.842069000000     -6.744138000000
H    -9.128785000000     -6.396654000000     -8.212630000000
H     2.906844000000    -11.823826000000     -3.413864000000
H     6.315331000000     -7.215136000000     -8.342830000000
H   -13.520168000000    -10.547646000000     -4.516583000000
H     5.927779000000     -5.846555000000     -9.392019000000
H    -8.628305000000    -13.068990000000     -2.622860000000
H    -3.176082000000    -15.180382000000     -4.357297000000
H    -7.235025000000    -11.644760000000     -6.957820000000
