# Supplementary material for: Biotransformation of Bisphenol by Human Cytochrome P450 2C9 Enzymes: A Density Functional Theory Study
Source: Inorg Chem. 2023 Jan 18;62(5):2244–56. doi: 10.1021/acs.inorgchem.2c03984 (PMC9923688; doi:10.1021/acs.inorgchem.2c03984)
Supplement: Supplementary file 2 — ic2c03984_si_002.zip [file ic2c03984_si_002.zip › XYZ Coordinates of Optimized Structures/2I7oB.xyz]

C     2.465984000000     -2.688155000000     -0.744140000000
C     2.384569000000     -1.550678000000      0.264744000000
O     2.589470000000     -1.721681000000      1.467050000000
C     1.448728000000     -3.793546000000     -0.423318000000
H     2.331666000000     -2.325753000000     -1.766355000000
H     1.669771000000     -4.201390000000      0.568668000000
H     1.527879000000     -4.606292000000     -1.148582000000
N     2.050800000000     -0.329452000000     -0.246820000000
C     1.946791000000      0.850646000000      0.591714000000
C     0.718672000000      0.964300000000      1.511941000000
O     0.640603000000      1.916204000000      2.280025000000
H     1.770242000000     -0.271869000000     -1.216345000000
H     2.814630000000      0.892780000000      1.256300000000
N    -0.205302000000     -0.030074000000      1.421871000000
C    -1.285032000000     -0.161745000000      2.379070000000
C    -1.119318000000     -1.274970000000      3.428221000000
O    -2.074998000000     -1.567487000000      4.142898000000
H    -0.074039000000     -0.781458000000      0.751430000000
H    -2.233011000000     -0.346528000000      1.865155000000
H    -1.367384000000      0.789748000000      2.911344000000
N     0.106627000000     -1.852678000000      3.505619000000
C     0.399313000000     -2.909440000000      4.454814000000
H     0.838570000000     -1.575044000000      2.860339000000
H     0.739475000000     -3.814136000000      3.937560000000
H     1.176615000000     -2.599766000000      5.164171000000
H    -0.519096000000     -3.128118000000      5.001897000000
H     1.975798000000      1.740670000000     -0.042982000000
H     3.476337000000     -3.112728000000     -0.671726000000
S    -0.297700000000     -3.224473000000     -0.313067000000
Fe   -1.345375000000     -3.320664000000     -2.294201000000
C    -0.544779000000     -0.082711000000     -2.995096000000
C     1.286749000000     -4.401765000000     -4.216594000000
C    -2.177445000000     -6.560569000000     -1.607820000000
C    -4.177968000000     -2.256458000000     -0.639891000000
N     0.087015000000     -2.429855000000     -3.378081000000
C     0.272089000000     -1.075841000000     -3.526919000000
C     1.427193000000     -0.819164000000     -4.354959000000
C     1.929131000000     -2.033326000000     -4.717333000000
C     1.088179000000     -3.031023000000     -4.103974000000
N    -0.605761000000     -5.112416000000     -2.826622000000
C     0.503487000000     -5.370000000000     -3.604045000000
C     0.752092000000     -6.789420000000     -3.669912000000
C    -0.207267000000     -7.389532000000     -2.914523000000
C    -1.054744000000     -6.341987000000     -2.396584000000
N    -2.911732000000     -4.221837000000     -1.384956000000
C    -3.030803000000     -5.569250000000     -1.140205000000
C    -4.182169000000     -5.829004000000     -0.307324000000
C    -4.753094000000     -4.622160000000     -0.042443000000
C    -3.950016000000     -3.624733000000     -0.708111000000
N    -2.220397000000     -1.533848000000     -1.934771000000
C    -3.360754000000     -1.285096000000     -1.206686000000
C    -3.576270000000      0.136155000000     -1.085022000000
C    -2.544176000000      0.747364000000     -1.732514000000
C    -1.701494000000     -0.300847000000     -2.255500000000
H    -0.270409000000      0.948952000000     -3.196890000000
H     2.127584000000     -4.741153000000     -4.813454000000
H    -2.421576000000     -7.586022000000     -1.345019000000
H    -5.035934000000     -1.917967000000     -0.067203000000
H    -0.315464000000     -8.448916000000     -2.731792000000
H     1.551607000000     -7.272067000000     -4.215994000000
H    -4.484641000000     -6.813381000000      0.027895000000
H    -5.622233000000     -4.402554000000      0.565042000000
H     2.785588000000     -2.249110000000     -5.343409000000
H     1.783553000000      0.165790000000     -4.630446000000
H    -2.352476000000      1.807270000000     -1.842795000000
H    -4.402289000000      0.592414000000     -0.554153000000
O    -2.469657000000     -3.516224000000     -4.258374000000
C    -3.798019000000     -3.052696000000     -4.453168000000
C    -6.747849000000      0.698166000000     -4.464178000000
C    -4.851141000000     -1.230444000000     -5.767246000000
C    -3.838552000000     -1.651863000000     -4.981315000000
C    -4.608305000000     -4.069124000000     -5.245578000000
C    -5.752170000000     -3.551533000000     -5.973503000000
C    -5.842747000000     -2.216560000000     -6.207890000000
H    -5.605854000000     -0.421559000000     -8.313591000000
H    -4.937798000000      1.215918000000     -8.217841000000
C    -3.941598000000      1.155847000000     -5.698500000000
C    -4.859178000000      0.202122000000     -7.810821000000
C    -5.022642000000      0.211637000000     -6.271656000000
C    -6.410164000000      0.719349000000     -5.827297000000
C    -7.363924000000      1.235201000000     -6.717093000000
C    -8.596319000000      1.714834000000     -6.274524000000
C    -8.906722000000      1.689780000000     -4.913010000000
C    -7.973101000000      1.175557000000     -4.005899000000
H    -7.154621000000      1.275536000000     -7.780714000000
H    -9.324722000000      2.114472000000     -6.973096000000
O   -10.126727000000      2.171119000000     -4.529650000000
H    -8.204066000000      1.148458000000     -2.942120000000
H    -6.040584000000      0.300240000000     -3.740839000000
O    -4.278000000000     -5.260172000000     -5.194533000000
H    -4.314881000000     -3.024947000000     -3.471020000000
H    -6.444778000000     -4.262667000000     -6.413553000000
H    -6.680681000000     -1.848787000000     -6.794860000000
H    -2.499618000000     -4.491963000000     -4.347260000000
H    -3.060814000000     -0.990412000000     -4.618656000000
H   -10.196087000000      2.126057000000     -3.563202000000
H    -3.870043000000     -0.187790000000     -8.071588000000
H    -3.957584000000      1.186191000000     -4.604897000000
H    -2.938491000000      0.851185000000     -6.018446000000
H    -4.117179000000      2.172700000000     -6.063817000000
C   -12.072284000000    -10.649090000000     -2.439486000000
C   -10.724929000000     -9.968146000000     -2.565007000000
O    -9.667164000000    -10.595795000000     -2.446114000000
H   -12.234784000000    -11.270163000000     -3.327538000000
H   -12.057266000000    -11.317031000000     -1.574373000000
N   -10.736196000000     -8.625230000000     -2.802952000000
C    -9.529098000000     -7.905264000000     -3.225645000000
C    -8.453518000000     -7.823681000000     -2.134274000000
O    -7.278023000000     -7.617705000000     -2.438990000000
C    -9.895702000000     -6.498946000000     -3.714751000000
H   -11.626969000000     -8.186441000000     -2.998575000000
H    -9.043932000000     -8.456211000000     -4.040304000000
H   -10.571210000000     -6.554834000000     -4.575197000000
H   -10.374500000000     -5.909996000000     -2.923717000000
H    -8.987718000000     -5.979866000000     -4.030175000000
N    -8.827129000000     -7.974409000000     -0.839106000000
C    -7.803821000000     -8.044201000000      0.191255000000
C    -6.914629000000     -9.299572000000      0.133748000000
O    -5.819785000000     -9.280048000000      0.700627000000
H    -9.797114000000     -8.153851000000     -0.622292000000
H    -8.286454000000     -8.009937000000      1.172538000000
H    -7.134513000000     -7.185523000000      0.109926000000
N    -7.436519000000    -10.383070000000     -0.488994000000
C    -6.752991000000    -11.663251000000     -0.525308000000
C    -6.207440000000    -12.148066000000     -1.877855000000
O    -5.246635000000    -12.917850000000     -1.884993000000
H    -8.333991000000    -10.303546000000     -0.957472000000
H    -5.911061000000    -11.615044000000      0.164351000000
N    -6.855672000000    -11.776087000000     -3.009048000000
C    -6.575546000000    -12.457859000000     -4.272378000000
C    -5.156873000000    -12.224523000000     -4.819481000000
O    -4.387021000000    -13.162236000000     -5.015317000000
H    -7.683937000000    -11.193836000000     -2.955496000000
H    -6.678911000000    -13.539845000000     -4.153909000000
N    -4.830274000000    -10.927599000000     -5.074470000000
C    -3.470381000000    -10.608500000000     -5.496675000000
C    -2.432823000000    -10.865372000000     -4.388307000000
O    -1.280925000000    -11.197325000000     -4.700475000000
C    -3.438345000000     -9.177392000000     -6.068826000000
O    -4.293595000000     -9.134215000000     -7.232041000000
C    -2.059708000000     -8.704920000000     -6.504417000000
H    -5.516409000000    -10.174436000000     -4.894759000000
H    -3.178882000000    -11.298503000000     -6.296131000000
H    -3.844813000000     -8.488305000000     -5.312884000000
H    -4.989303000000     -9.804462000000     -7.116135000000
H    -2.159551000000     -7.738336000000     -7.008462000000
H    -1.604987000000     -9.416440000000     -7.199595000000
H    -1.392751000000     -8.578123000000     -5.647754000000
N    -2.841564000000    -10.778920000000     -3.109489000000
C    -1.967458000000    -11.104298000000     -1.986309000000
C    -1.432695000000    -12.553749000000     -2.072284000000
O    -0.263242000000    -12.810061000000     -1.781111000000
C    -2.745378000000    -10.878382000000     -0.665686000000
O    -3.522529000000     -9.694173000000     -0.857690000000
C    -1.800494000000    -10.760039000000      0.527040000000
H    -3.743569000000    -10.382299000000     -2.874489000000
H    -1.075668000000    -10.469902000000     -2.011279000000
H    -3.420613000000    -11.733554000000     -0.525098000000
H    -4.201509000000     -9.626240000000     -0.155719000000
H    -2.372249000000    -10.669034000000      1.457194000000
H    -1.150404000000    -11.637881000000      0.603170000000
H    -1.170121000000     -9.870502000000      0.422928000000
N    -2.320543000000    -13.493864000000     -2.477899000000
C    -1.930999000000    -14.881348000000     -2.670039000000
C    -1.167958000000    -15.202395000000     -3.972731000000
O    -0.798815000000    -16.348352000000     -4.189222000000
H    -3.285046000000    -13.237144000000     -2.666230000000
H    -1.282764000000    -15.198191000000     -1.848161000000
N    -0.935273000000    -14.138472000000     -4.789496000000
C    -0.124031000000    -14.188281000000     -5.993237000000
C     1.203981000000    -13.406329000000     -5.823031000000
O     1.920518000000    -13.155420000000     -6.789307000000
C    -0.931004000000    -13.630613000000     -7.215511000000
O    -2.288466000000    -14.048475000000     -7.180184000000
C    -0.371393000000    -14.107533000000     -8.550189000000
H    -1.262259000000    -13.222521000000     -4.507965000000
H     0.111832000000    -15.243613000000     -6.164418000000
H    -0.872995000000    -12.530994000000     -7.167041000000
H    -2.669435000000    -13.851066000000     -6.307405000000
H    -0.970302000000    -13.690419000000     -9.367095000000
H    -0.435640000000    -15.200590000000     -8.607595000000
H     0.669118000000    -13.799728000000     -8.659182000000
N     1.500903000000    -12.998949000000     -4.556345000000
C     2.654522000000    -12.169105000000     -4.244732000000
C     2.277555000000    -11.016187000000     -3.299528000000
O     1.316888000000    -10.143216000000     -3.891735000000
C     3.497059000000    -10.170963000000     -2.949639000000
H     0.905020000000    -13.284981000000     -3.788693000000
H     3.034811000000    -11.780128000000     -5.192867000000
H     1.860344000000    -11.450121000000     -2.377544000000
H     0.557952000000    -10.675235000000     -4.196750000000
H     3.204968000000     -9.342545000000     -2.296083000000
H     4.255275000000    -10.769433000000     -2.432545000000
H     3.944060000000     -9.750293000000     -3.858171000000
C    -5.469313000000     -5.323276000000     -9.953879000000
C    -4.101330000000     -5.755180000000    -10.497190000000
C    -3.920589000000     -7.274885000000    -10.690201000000
C    -4.903873000000     -7.856605000000    -11.717838000000
C    -2.472834000000     -7.594562000000    -11.092858000000
H    -5.695242000000     -5.814513000000     -8.999351000000
H    -3.912398000000     -5.251248000000    -11.457387000000
H    -3.319512000000     -5.398755000000     -9.811176000000
H    -4.113120000000     -7.763325000000     -9.722954000000
H    -1.758906000000     -7.219826000000    -10.349273000000
H    -2.315840000000     -8.675041000000    -11.191458000000
H    -2.222365000000     -7.132432000000    -12.057246000000
H    -5.947781000000     -7.714672000000    -11.416955000000
H    -4.770976000000     -7.380991000000    -12.699179000000
H    -4.741640000000     -8.933237000000    -11.847742000000
O    -6.804015000000     -8.909865000000     -4.857175000000
H    -6.780553000000     -8.437138000000     -3.999250000000
H    -6.614184000000     -8.196200000000     -5.524274000000
O    -5.985121000000     -6.999365000000     -6.615984000000
H    -5.388819000000     -6.416683000000     -6.095340000000
H    -5.368558000000     -7.606932000000     -7.081730000000
H     3.449224000000    -12.772584000000     -3.781608000000
H    -6.279645000000     -5.562240000000    -10.652087000000
H   -12.907624000000     -9.949270000000     -2.344440000000
H    -5.494985000000     -4.239533000000     -9.784620000000
H    -7.431067000000    -12.447127000000     -0.162603000000
H    -2.830984000000    -15.500131000000     -2.649972000000
H    -7.309712000000    -12.099544000000     -4.999378000000
