# Supplementary material for: Biotransformation of Bisphenol by Human Cytochrome P450 2C9 Enzymes: A Density Functional Theory Study
Source: Inorg Chem. 2023 Jan 18;62(5):2244–56. doi: 10.1021/acs.inorgchem.2c03984 (PMC9923688; doi:10.1021/acs.inorgchem.2c03984)
Supplement: Supplementary file 2 — ic2c03984_si_002.zip [file ic2c03984_si_002.zip › XYZ Coordinates of Optimized Structures/2I7pB.xyz]

C     1.613789000000     -4.462142000000      0.001281000000
C     2.372722000000     -3.245254000000      0.513597000000
O     2.574696000000     -3.056984000000      1.714336000000
C     0.168303000000     -4.478418000000      0.520473000000
H     1.626005000000     -4.512607000000     -1.090061000000
H     0.178690000000     -4.532928000000      1.614646000000
H    -0.362795000000     -5.356950000000      0.145396000000
N     2.791538000000     -2.363166000000     -0.439058000000
C     3.534841000000     -1.161747000000     -0.101167000000
C     2.763962000000     -0.021241000000      0.588099000000
O     3.385149000000      0.954354000000      0.992171000000
H     2.501775000000     -2.509868000000     -1.396789000000
H     4.347150000000     -1.420836000000      0.584013000000
N     1.419287000000     -0.185177000000      0.716727000000
C     0.615078000000      0.692720000000      1.542803000000
C     0.218813000000      0.141400000000      2.924402000000
O    -0.615896000000      0.746739000000      3.592066000000
H     0.980350000000     -1.025776000000      0.354325000000
H    -0.313777000000      0.957509000000      1.028836000000
H     1.188357000000      1.609991000000      1.701982000000
N     0.844389000000     -0.994903000000      3.323976000000
C     0.584408000000     -1.594936000000      4.618581000000
H     1.524098000000     -1.443635000000      2.718783000000
H     0.473575000000     -2.679233000000      4.514587000000
H     1.397447000000     -1.394047000000      5.328727000000
H    -0.338270000000     -1.164989000000      5.012324000000
H     3.987561000000     -0.761336000000     -1.012391000000
H     2.131461000000     -5.352057000000      0.382333000000
S    -0.802911000000     -2.961334000000      0.149628000000
Fe   -1.718217000000     -3.067575000000     -1.899715000000
C    -2.248179000000      0.328311000000     -1.748629000000
C     1.093444000000     -2.535306000000     -3.764487000000
C    -1.352248000000     -6.460920000000     -2.341848000000
C    -4.712991000000     -3.591803000000     -0.352862000000
N    -0.793960000000     -1.441591000000     -2.632573000000
C    -1.116040000000     -0.117544000000     -2.412137000000
C    -0.115656000000      0.747868000000     -2.982148000000
C     0.820657000000     -0.058033000000     -3.553158000000
C     0.395212000000     -1.416917000000     -3.326363000000
N    -0.413231000000     -4.248054000000     -2.855209000000
C     0.704109000000     -3.851133000000     -3.558062000000
C     1.423140000000     -4.999410000000     -4.058300000000
C     0.739729000000     -6.104660000000     -3.653994000000
C    -0.401898000000     -5.626353000000     -2.911201000000
N    -2.843680000000     -4.689420000000     -1.518741000000
C    -2.494146000000     -6.019060000000     -1.686138000000
C    -3.473488000000     -6.881438000000     -1.077585000000
C    -4.413323000000     -6.066116000000     -0.519732000000
C    -4.014347000000     -4.709785000000     -0.782125000000
N    -3.203781000000     -1.872795000000     -1.242556000000
C    -4.336195000000     -2.274615000000     -0.571831000000
C    -5.092792000000     -1.129587000000     -0.128336000000
C    -4.402392000000     -0.025142000000     -0.523980000000
C    -3.224984000000     -0.496906000000     -1.209078000000
H    -2.380742000000      1.400674000000     -1.643953000000
H     1.999866000000     -2.366488000000     -4.338910000000
H    -1.179743000000     -7.529956000000     -2.423355000000
H    -5.626278000000     -3.762044000000      0.209200000000
H     0.944705000000     -7.154178000000     -3.832440000000
H     2.327142000000     -4.947759000000     -4.652228000000
H    -3.448106000000     -7.965163000000     -1.081611000000
H    -5.301442000000     -6.347323000000      0.032345000000
H     1.719620000000      0.226094000000     -4.085506000000
H    -0.142319000000      1.829267000000     -2.944369000000
H    -4.646782000000      1.017352000000     -0.365084000000
H    -6.023557000000     -1.181459000000      0.422223000000
O    -3.427859000000     -3.545159000000     -4.379222000000
C    -6.894029000000     -3.035460000000     -4.084409000000
C    -6.266435000000     -0.829834000000     -6.808953000000
C    -4.600785000000     -3.159930000000     -5.122073000000
C    -5.624276000000     -2.602177000000     -4.161630000000
C    -7.382326000000     -4.127692000000     -4.940485000000
C    -6.391325000000     -4.799650000000     -5.782370000000
C    -5.122194000000     -4.370454000000     -5.854330000000
H    -3.013555000000     -3.557043000000     -7.399843000000
H    -2.526092000000     -1.878384000000     -7.657861000000
C    -3.620993000000     -0.791490000000     -5.404534000000
C    -2.846363000000     -2.600080000000     -6.898856000000
C    -4.095155000000     -2.049735000000     -6.169227000000
C    -5.227303000000     -1.707074000000     -7.156800000000
C    -5.278029000000     -2.259375000000     -8.449203000000
C    -6.301999000000     -1.961896000000     -9.344320000000
C    -7.325343000000     -1.088367000000     -8.968011000000
C    -7.301681000000     -0.521463000000     -7.691323000000
H    -4.500403000000     -2.937490000000     -8.781411000000
H    -6.317002000000     -2.394437000000    -10.339878000000
O    -8.309393000000     -0.827874000000     -9.880739000000
H    -8.087409000000      0.166978000000     -7.384214000000
H    -6.285825000000     -0.365604000000     -5.829256000000
O    -8.574731000000     -4.484710000000     -4.912560000000
H    -7.606253000000     -2.611944000000     -3.381771000000
H    -6.713977000000     -5.682528000000     -6.320647000000
H    -4.409959000000     -4.932885000000     -6.448277000000
H    -3.680042000000     -4.130710000000     -3.641999000000
H    -5.269745000000     -1.823056000000     -3.493235000000
H    -8.929848000000     -0.185935000000     -9.501450000000
H    -2.029398000000     -2.741023000000     -6.188986000000
H    -4.427738000000     -0.252785000000     -4.901711000000
H    -2.875815000000     -1.064027000000     -4.652790000000
H    -3.158004000000     -0.095906000000     -6.112794000000
C   -12.462482000000    -11.147410000000     -3.916691000000
C   -11.225147000000    -10.284840000000     -3.776790000000
O   -10.088903000000    -10.743035000000     -3.942107000000
H   -12.602957000000    -11.388632000000     -4.976328000000
H   -12.305131000000    -12.090367000000     -3.386486000000
N   -11.421002000000     -8.976795000000     -3.444751000000
C   -10.353314000000     -7.976513000000     -3.594182000000
C    -9.168656000000     -8.219756000000     -2.650746000000
O    -8.033995000000     -7.852898000000     -2.958974000000
C   -10.922524000000     -6.568013000000     -3.382391000000
H   -12.371573000000     -8.628722000000     -3.441705000000
H    -9.941588000000     -8.045138000000     -4.604909000000
H   -11.702498000000     -6.362361000000     -4.123660000000
H   -11.345254000000     -6.454823000000     -2.377270000000
H   -10.133447000000     -5.824613000000     -3.519997000000
N    -9.431995000000     -8.802804000000     -1.452260000000
C    -8.361384000000     -9.150155000000     -0.533836000000
C    -7.652227000000    -10.488767000000     -0.799032000000
O    -6.711640000000    -10.818108000000     -0.072217000000
H   -10.377683000000     -9.105835000000     -1.263107000000
H    -8.748812000000     -9.178159000000      0.488371000000
H    -7.595741000000     -8.372418000000     -0.581476000000
N    -8.136143000000    -11.240513000000     -1.811458000000
C    -7.567277000000    -12.530491000000     -2.162384000000
C    -6.720330000000    -12.561546000000     -3.446236000000
O    -5.642261000000    -13.154022000000     -3.456069000000
H    -8.891052000000    -10.878342000000     -2.385865000000
H    -6.921229000000    -12.849061000000     -1.345281000000
N    -7.244752000000    -11.976766000000     -4.554030000000
C    -6.614479000000    -12.176078000000     -5.857408000000
C    -5.194248000000    -11.595179000000     -5.967913000000
O    -4.241888000000    -12.305021000000     -6.288152000000
H    -8.148900000000    -11.519593000000     -4.511810000000
H    -6.521372000000    -13.242807000000     -6.078366000000
N    -5.071801000000    -10.274757000000     -5.675366000000
C    -3.757571000000     -9.647405000000     -5.779108000000
C    -2.792458000000    -10.266711000000     -4.758365000000
O    -1.597761000000    -10.437002000000     -5.045367000000
C    -3.856920000000     -8.102619000000     -5.620175000000
O    -4.754417000000     -7.572763000000     -6.582409000000
C    -2.505766000000     -7.427865000000     -5.834722000000
H    -5.910906000000     -9.695973000000     -5.632742000000
H    -3.322051000000     -9.859261000000     -6.761101000000
H    -4.218420000000     -7.885940000000     -4.600333000000
H    -5.669226000000     -7.750939000000     -6.273868000000
H    -2.591934000000     -6.357194000000     -5.627022000000
H    -2.190143000000     -7.557293000000     -6.875291000000
H    -1.728482000000     -7.842878000000     -5.190160000000
N    -3.302751000000    -10.604209000000     -3.558283000000
C    -2.498888000000    -11.183072000000     -2.486412000000
C    -1.828834000000    -12.509587000000     -2.908394000000
O    -0.680795000000    -12.776777000000     -2.546141000000
C    -3.408246000000    -11.398164000000     -1.253653000000
O    -4.196813000000    -10.213187000000     -1.123633000000
C    -2.597912000000    -11.677762000000      0.009488000000
H    -4.250399000000    -10.341425000000     -3.317633000000
H    -1.675513000000    -10.506239000000     -2.233445000000
H    -4.071313000000    -12.247659000000     -1.469521000000
H    -4.981803000000    -10.423227000000     -0.578440000000
H    -3.271526000000    -11.873045000000      0.851073000000
H    -1.941268000000    -12.543847000000     -0.119932000000
H    -1.978580000000    -10.809385000000      0.258442000000
N    -2.575312000000    -13.341696000000     -3.673042000000
C    -2.029086000000    -14.582267000000     -4.199581000000
C    -1.015764000000    -14.440524000000     -5.354800000000
O    -0.434189000000    -15.432160000000     -5.774264000000
H    -3.523012000000    -13.084362000000     -3.931313000000
H    -1.512966000000    -15.129092000000     -3.405725000000
N    -0.826740000000    -13.172714000000     -5.807172000000
C     0.122517000000    -12.801874000000     -6.838667000000
C     1.216047000000    -11.858253000000     -6.276674000000
O     1.907485000000    -11.163130000000     -7.022433000000
C    -0.614889000000    -12.152768000000     -8.060147000000
O    -1.840546000000    -12.815797000000     -8.326302000000
C     0.208962000000    -12.239646000000     -9.339218000000
H    -1.364416000000    -12.416292000000     -5.401547000000
H     0.599720000000    -13.732903000000     -7.164314000000
H    -0.797710000000    -11.095213000000     -7.811803000000
H    -2.438242000000    -12.696839000000     -7.568503000000
H    -0.336267000000    -11.763203000000    -10.160928000000
H     0.367812000000    -13.291948000000     -9.603702000000
H     1.174526000000    -11.749888000000     -9.205153000000
N     1.349075000000    -11.852569000000     -4.921939000000
C     2.275333000000    -10.987003000000     -4.209089000000
C     1.596756000000    -10.291013000000     -3.018012000000
O     0.553610000000     -9.409756000000     -3.449135000000
C     2.595500000000     -9.461041000000     -2.220154000000
H     0.756958000000    -12.464159000000     -4.371067000000
H     2.645827000000    -10.246235000000     -4.922074000000
H     1.164255000000    -11.064448000000     -2.366925000000
H    -0.042536000000     -9.899437000000     -4.051186000000
H     2.084840000000     -8.938746000000     -1.404526000000
H     3.373738000000    -10.098820000000     -1.786923000000
H     3.077343000000     -8.711377000000     -2.858836000000
C     4.495903000000     -5.530326000000     -8.997411000000
C     3.105885000000     -5.872141000000     -8.447709000000
C     2.829115000000     -7.376630000000     -8.256967000000
C     3.759065000000     -8.027348000000     -7.220940000000
C     1.359681000000     -7.616216000000     -7.877400000000
H     4.673829000000     -6.030850000000     -9.957719000000
H     2.957218000000     -5.359722000000     -7.483789000000
H     2.345591000000     -5.460167000000     -9.126886000000
H     3.009336000000     -7.872126000000     -9.224011000000
H     0.680392000000     -7.220956000000     -8.643810000000
H     1.160353000000     -8.685706000000     -7.753549000000
H     1.115693000000     -7.117656000000     -6.928777000000
H     4.814488000000     -7.952159000000     -7.507044000000
H     3.644975000000     -7.542339000000     -6.240297000000
H     3.512544000000     -9.087716000000     -7.101780000000
O    -7.262388000000     -8.313139000000     -5.595416000000
H    -7.416960000000     -8.059268000000     -4.659041000000
H    -7.966738000000     -7.825201000000     -6.086717000000
O    -9.269016000000     -6.649368000000     -6.467448000000
H    -9.048812000000     -5.835478000000     -5.943084000000
H    -9.351539000000     -6.350412000000     -7.385877000000
H     3.135876000000    -11.566738000000     -3.843888000000
H     5.294269000000     -5.837370000000     -8.312749000000
H   -13.372080000000    -10.668326000000     -3.543277000000
H     4.601192000000     -4.451220000000     -9.162703000000
H    -8.378571000000    -13.261715000000     -2.271423000000
H    -2.858483000000    -15.199557000000     -4.553022000000
H    -7.261138000000    -11.710863000000     -6.607572000000
