# Supplementary material for: Biotransformation of Bisphenol by Human Cytochrome P450 2C9 Enzymes: A Density Functional Theory Study
Source: Inorg Chem. 2023 Jan 18;62(5):2244–56. doi: 10.1021/acs.inorgchem.2c03984 (PMC9923688; doi:10.1021/acs.inorgchem.2c03984)
Supplement: Supplementary file 2 — ic2c03984_si_002.zip [file ic2c03984_si_002.zip › XYZ Coordinates of Optimized Structures/4I4B.xyz]

C     3.283310000000     -3.004225000000      0.336251000000
C     4.144547000000     -1.768242000000      0.109399000000
O     4.151266000000     -0.818352000000      0.894705000000
C     1.790213000000     -2.721623000000      0.084410000000
H     3.611426000000     -3.838999000000     -0.292966000000
H     1.451271000000     -1.932110000000      0.761264000000
H     1.215410000000     -3.626658000000      0.291842000000
N     4.889784000000     -1.766631000000     -1.034230000000
C     5.753625000000     -0.654703000000     -1.390592000000
C     5.075378000000      0.669395000000     -1.783168000000
O     5.761617000000      1.676775000000     -1.904486000000
H     4.748187000000     -2.513877000000     -1.699306000000
H     6.399926000000     -0.409737000000     -0.542910000000
N     3.725968000000      0.636002000000     -1.962428000000
C     2.951228000000      1.847540000000     -2.124337000000
C     2.227027000000      2.339594000000     -0.860279000000
O     1.319997000000      3.171335000000     -0.964649000000
H     3.217234000000     -0.237731000000     -1.855941000000
H     2.195693000000      1.715625000000     -2.902840000000
H     3.637204000000      2.638630000000     -2.441775000000
N     2.677742000000      1.846841000000      0.316181000000
C     2.149545000000      2.281701000000      1.595126000000
H     3.351053000000      1.085915000000      0.319077000000
H     1.431744000000      1.559555000000      2.005605000000
H     2.967836000000      2.402692000000      2.311634000000
H     1.645557000000      3.239257000000      1.452113000000
H     6.399247000000     -0.965549000000     -2.216721000000
H     3.413481000000     -3.296394000000      1.385186000000
S     1.510954000000     -2.198806000000     -1.661706000000
Fe   -0.725587000000     -2.607757000000     -2.394957000000
C     0.336197000000     -2.832422000000     -5.601665000000
C    -0.598688000000     -5.958959000000     -2.063102000000
C    -1.814116000000     -2.231171000000      0.917854000000
C    -0.745612000000      0.908675000000     -2.590115000000
N    -0.287637000000     -4.159146000000     -3.666107000000
C     0.213388000000     -4.047979000000     -4.928496000000
C     0.631350000000     -5.355406000000     -5.401365000000
C     0.390353000000     -6.239936000000     -4.390593000000
C    -0.192015000000     -5.469565000000     -3.305023000000
N    -1.162005000000     -3.817005000000     -0.924300000000
C    -1.073246000000     -5.192643000000     -0.994320000000
C    -1.516851000000     -5.762695000000      0.252501000000
C    -1.853404000000     -4.723880000000      1.070612000000
C    -1.633556000000     -3.499758000000      0.336342000000
N    -1.538798000000     -0.812930000000     -1.051030000000
C    -1.644275000000     -0.981739000000      0.325137000000
C    -1.377134000000      0.286923000000      0.925413000000
C    -1.056884000000      1.181856000000     -0.076556000000
C    -1.130354000000      0.488557000000     -1.322604000000
N    -0.357437000000     -1.264455000000     -3.804848000000
C    -0.447496000000      0.111682000000     -3.710921000000
C    -0.078890000000      0.689675000000     -4.981762000000
C     0.228163000000     -0.337014000000     -5.825787000000
C     0.063431000000     -1.560825000000     -5.082600000000
H     0.709027000000     -2.863364000000     -6.621272000000
H    -0.551419000000     -7.032202000000     -1.893882000000
H    -2.031895000000     -2.236488000000      1.982193000000
H    -0.553365000000      1.971599000000     -2.700389000000
H    -2.227402000000     -4.766804000000      2.085814000000
H    -1.565140000000     -6.826755000000      0.441189000000
H    -1.342169000000      0.467143000000      1.992396000000
H    -0.689149000000      2.194222000000      0.026443000000
H     0.607841000000     -7.302062000000     -4.356918000000
H     1.071891000000     -5.556384000000     -6.369895000000
H     0.546165000000     -0.281763000000     -6.859078000000
H    -0.065886000000      1.752309000000     -5.188263000000
O    -2.716048000000     -2.314085000000     -2.806030000000
C    -3.862419000000     -3.014522000000     -2.730982000000
C    -7.089909000000     -6.493811000000     -0.547856000000
C    -5.836320000000     -3.885774000000     -1.558816000000
C    -4.596231000000     -3.224001000000     -1.555807000000
C    -4.396980000000     -3.493143000000     -3.946772000000
C    -5.620015000000     -4.147048000000     -3.975948000000
C    -6.334283000000     -4.339936000000     -2.788985000000
H    -8.168458000000     -2.527689000000     -0.956165000000
H    -8.023191000000     -2.619635000000      0.815585000000
C    -5.783759000000     -4.138360000000      0.994713000000
C    -7.465479000000     -2.665047000000     -0.127570000000
C    -6.678190000000     -3.991664000000     -0.264805000000
C    -7.613930000000     -5.214955000000     -0.297597000000
C    -8.987906000000     -5.135629000000     -0.029701000000
C    -9.804819000000     -6.267162000000     -0.028755000000
C    -9.263171000000     -7.526135000000     -0.299761000000
C    -7.887847000000     -7.637220000000     -0.553174000000
H    -9.450042000000     -4.175949000000      0.175559000000
H   -10.869543000000     -6.185578000000      0.170401000000
O   -10.114725000000     -8.597085000000     -0.320749000000
H    -7.438428000000     -8.606696000000     -0.755353000000
H    -6.030319000000     -6.601919000000     -0.764222000000
O    -3.676717000000     -3.274045000000     -5.096630000000
H    -2.272562000000     -1.246254000000     -1.668778000000
H    -6.009286000000     -4.504345000000     -4.924172000000
H    -7.286777000000     -4.856842000000     -2.833616000000
H    -2.891307000000     -2.762379000000     -4.811553000000
H    -4.180328000000     -2.835848000000     -0.633298000000
H    -9.686906000000     -9.359209000000     -0.763684000000
H    -6.766752000000     -1.822356000000     -0.142741000000
H    -5.110040000000     -4.997017000000      0.912177000000
H    -5.174970000000     -3.244408000000      1.168738000000
H    -6.415458000000     -4.284420000000      1.877730000000
C   -11.286522000000    -10.183527000000     -8.755871000000
C   -10.374323000000     -9.384178000000     -7.848591000000
O    -9.347088000000     -9.873079000000     -7.358649000000
H   -10.781574000000    -10.330750000000     -9.717292000000
H   -11.454264000000    -11.172074000000     -8.320140000000
N   -10.739824000000     -8.099420000000     -7.586276000000
C    -9.808111000000     -7.116157000000     -7.010562000000
C    -9.449544000000     -7.380728000000     -5.538578000000
O    -8.440420000000     -6.870722000000     -5.052172000000
C   -10.376782000000     -5.701308000000     -7.172163000000
H   -11.535345000000     -7.728182000000     -8.090215000000
H    -8.853118000000     -7.173227000000     -7.543153000000
H   -10.537288000000     -5.471671000000     -8.231070000000
H   -11.322714000000     -5.581341000000     -6.631462000000
H    -9.657353000000     -4.980220000000     -6.779229000000
N   -10.287855000000     -8.172996000000     -4.820142000000
C    -9.973870000000     -8.602760000000     -3.470459000000
C    -9.461485000000    -10.043410000000     -3.355711000000
O    -9.290917000000    -10.549689000000     -2.235291000000
H   -11.120561000000     -8.519677000000     -5.276383000000
H   -10.839604000000     -8.505823000000     -2.809883000000
H    -9.197880000000     -7.938211000000     -3.079954000000
N    -9.239758000000    -10.692348000000     -4.517225000000
C    -8.814382000000    -12.082118000000     -4.595481000000
C    -7.414438000000    -12.270365000000     -5.200407000000
O    -6.510690000000    -12.805409000000     -4.561207000000
H    -9.347839000000    -10.179346000000     -5.388392000000
H    -8.793946000000    -12.488749000000     -3.585522000000
N    -7.244289000000    -11.842623000000     -6.480208000000
C    -5.966232000000    -12.058252000000     -7.147279000000
C    -4.778323000000    -11.392961000000     -6.435692000000
O    -3.742714000000    -12.017413000000     -6.206454000000
H    -7.994917000000    -11.367062000000     -6.972381000000
H    -5.729884000000    -13.124295000000     -7.198599000000
N    -4.957170000000    -10.098779000000     -6.060211000000
C    -3.859821000000     -9.344448000000     -5.464705000000
C    -3.489053000000     -9.900335000000     -4.082259000000
O    -2.317397000000     -9.826131000000     -3.676471000000
C    -4.233900000000     -7.840603000000     -5.454409000000
O    -4.503412000000     -7.490269000000     -6.811551000000
C    -3.110748000000     -6.978118000000     -4.894557000000
H    -5.667314000000     -9.552213000000     -6.533231000000
H    -2.957218000000     -9.457568000000     -6.075265000000
H    -5.143692000000     -7.707210000000     -4.848781000000
H    -5.422643000000     -7.122220000000     -6.903024000000
H    -3.391151000000     -5.924038000000     -4.949152000000
H    -2.194473000000     -7.123859000000     -5.474972000000
H    -2.893169000000     -7.219755000000     -3.851108000000
N    -4.462453000000    -10.492934000000     -3.371237000000
C    -4.222685000000    -11.132703000000     -2.082631000000
C    -3.202597000000    -12.292103000000     -2.197239000000
O    -2.395221000000    -12.516622000000     -1.296174000000
C    -5.578105000000    -11.643246000000     -1.532055000000
O    -6.517565000000    -10.594656000000     -1.782572000000
C    -5.493384000000    -11.988088000000     -0.047863000000
H    -5.425336000000    -10.440956000000     -3.678577000000
H    -3.779342000000    -10.413024000000     -1.386051000000
H    -5.866412000000    -12.527876000000     -2.114856000000
H    -7.429336000000    -10.936596000000     -1.740896000000
H    -6.446495000000    -12.402831000000      0.299188000000
H    -4.704908000000    -12.722449000000      0.145326000000
H    -5.278052000000    -11.086493000000      0.535245000000
N    -3.276787000000    -13.036997000000     -3.332154000000
C    -2.305007000000    -14.073758000000     -3.636493000000
C    -0.975974000000    -13.601940000000     -4.266393000000
O    -0.116168000000    -14.420093000000     -4.561787000000
H    -3.923782000000    -12.768352000000     -4.065697000000
H    -2.045611000000    -14.599378000000     -2.714044000000
N    -0.853051000000    -12.253101000000     -4.407824000000
C     0.339769000000    -11.569074000000     -4.874784000000
C     0.887825000000    -10.640252000000     -3.760069000000
O     1.513521000000     -9.610532000000     -4.013651000000
C     0.054501000000    -10.767260000000     -6.184088000000
O    -0.796932000000    -11.496279000000     -7.057853000000
C     1.330124000000    -10.472701000000     -6.964018000000
H    -1.611740000000    -11.655044000000     -4.104687000000
H     1.079282000000    -12.350946000000     -5.083468000000
H    -0.421264000000     -9.818876000000     -5.890407000000
H    -1.619183000000    -11.723921000000     -6.589005000000
H     1.088825000000     -9.898022000000     -7.864310000000
H     1.798506000000    -11.412737000000     -7.278489000000
H     2.029087000000     -9.905220000000     -6.347231000000
N     0.628612000000    -11.059695000000     -2.491872000000
C     0.999993000000    -10.320305000000     -1.297172000000
C    -0.223494000000     -9.983653000000     -0.428126000000
O    -1.106597000000     -9.076930000000     -1.090827000000
C     0.198618000000     -9.333002000000      0.884274000000
H     0.055028000000    -11.885018000000     -2.372809000000
H     1.500146000000     -9.405810000000     -1.625932000000
H    -0.765353000000    -10.915994000000     -0.211998000000
H    -1.423646000000     -9.482758000000     -1.921861000000
H    -0.682242000000     -9.101872000000      1.491945000000
H     0.845466000000    -10.002698000000      1.461485000000
H     0.744428000000     -8.400457000000      0.697741000000
C    -4.206145000000     -6.514623000000    -10.875211000000
C    -3.003960000000     -7.459039000000    -11.001097000000
C    -2.915512000000     -8.559629000000     -9.924064000000
C    -4.087625000000     -9.550743000000    -10.006980000000
C    -1.576648000000     -9.307807000000    -10.017638000000
H    -4.210725000000     -5.995532000000     -9.909265000000
H    -3.010065000000     -7.933735000000    -11.994594000000
H    -2.082510000000     -6.861181000000    -10.959904000000
H    -2.970706000000     -8.072139000000     -8.940368000000
H    -0.731375000000     -8.611333000000     -9.947590000000
H    -1.466582000000    -10.048146000000     -9.216514000000
H    -1.488151000000     -9.834585000000    -10.977927000000
H    -5.052195000000     -9.058773000000     -9.835227000000
H    -4.124655000000    -10.034698000000    -10.992755000000
H    -3.970956000000    -10.342690000000     -9.256258000000
O    -6.795960000000     -6.147944000000     -7.158624000000
H    -7.233883000000     -6.104961000000     -6.285362000000
H    -6.202154000000     -5.358817000000     -7.255772000000
O    -4.590766000000     -4.625746000000     -7.434718000000
H    -4.238957000000     -4.042746000000     -6.731699000000
H    -4.139771000000     -5.480932000000     -7.299235000000
H     1.715355000000    -10.909298000000     -0.705754000000
H    -5.159110000000     -7.048399000000    -10.970556000000
H   -12.250748000000     -9.701083000000     -8.939259000000
H    -4.182910000000     -5.748389000000    -11.659422000000
H    -9.543551000000    -12.650380000000     -5.188298000000
H    -2.756873000000    -14.795119000000     -4.321601000000
H    -6.045017000000    -11.667219000000     -8.166720000000
