# Supplementary material for: Biotransformation of Bisphenol by Human Cytochrome P450 2C9 Enzymes: A Density Functional Theory Study
Source: Inorg Chem. 2023 Jan 18;62(5):2244–56. doi: 10.1021/acs.inorgchem.2c03984 (PMC9923688; doi:10.1021/acs.inorgchem.2c03984)
Supplement: Supplementary file 2 — ic2c03984_si_002.zip [file ic2c03984_si_002.zip › XYZ Coordinates of Optimized Structures/4I7pB.xyz]

C     2.437433000000     -2.879445000000     -0.280098000000
C     2.441944000000     -1.632833000000      0.594130000000
O     2.643744000000     -1.684020000000      1.808114000000
C     1.355352000000     -3.872131000000      0.171213000000
H     2.302351000000     -2.627696000000     -1.336451000000
H     1.562511000000     -4.181534000000      1.200452000000
H     1.380522000000     -4.763418000000     -0.461566000000
N     2.185804000000     -0.455322000000     -0.047422000000
C     2.146029000000      0.811046000000      0.660465000000
C     0.917570000000      1.093532000000      1.544594000000
O     0.878934000000      2.138868000000      2.184016000000
H     1.934438000000     -0.473311000000     -1.026341000000
H     3.008717000000      0.873735000000      1.330414000000
N    -0.049386000000      0.137098000000      1.573399000000
C    -1.122895000000      0.166019000000      2.546808000000
C    -0.981410000000     -0.802796000000      3.734321000000
O    -1.932137000000     -0.948404000000      4.499001000000
H     0.051731000000     -0.703345000000      1.010155000000
H    -2.081369000000     -0.056490000000      2.068006000000
H    -1.172716000000      1.180814000000      2.950414000000
N     0.218398000000     -1.422575000000      3.869067000000
C     0.480999000000     -2.358662000000      4.945124000000
H     0.943251000000     -1.281753000000      3.173173000000
H     0.727267000000     -3.351052000000      4.549140000000
H     1.314257000000     -2.016006000000      5.570620000000
H    -0.421959000000     -2.425985000000      5.553997000000
H     2.232767000000      1.624644000000     -0.064787000000
H     3.420945000000     -3.356996000000     -0.173720000000
S    -0.348912000000     -3.170017000000      0.192732000000
Fe   -1.394020000000     -3.177674000000     -2.018565000000
C    -1.762576000000      0.226452000000     -1.851258000000
C     1.331398000000     -2.772922000000     -4.066839000000
C    -1.183466000000     -6.576529000000     -2.426896000000
C    -4.440293000000     -3.572209000000     -0.478041000000
N    -0.440711000000     -1.598054000000     -2.835760000000
C    -0.691775000000     -0.265597000000     -2.582521000000
C     0.315918000000      0.557003000000     -3.198089000000
C     1.179142000000     -0.286691000000     -3.836585000000
C     0.702351000000     -1.624784000000     -3.603454000000
N    -0.182427000000     -4.405681000000     -3.024929000000
C     0.912482000000     -4.065273000000     -3.794339000000
C     1.573454000000     -5.249732000000     -4.276477000000
C     0.880426000000     -6.320242000000     -3.795975000000
C    -0.215263000000     -5.785089000000     -3.029003000000
N    -2.629235000000     -4.745328000000     -1.655628000000
C    -2.314492000000     -6.085019000000     -1.793036000000
C    -3.325329000000     -6.907531000000     -1.178535000000
C    -4.246238000000     -6.056011000000     -0.645888000000
C    -3.800836000000     -4.716980000000     -0.924495000000
N    -2.824235000000     -1.932187000000     -1.341161000000
C    -3.978331000000     -2.277467000000     -0.671707000000
C    -4.649815000000     -1.099014000000     -0.193487000000
C    -3.891773000000     -0.030349000000     -0.572508000000
C    -2.759090000000     -0.555399000000     -1.286931000000
H    -1.834063000000      1.301614000000     -1.722788000000
H     2.219708000000     -2.650238000000     -4.678318000000
H    -1.040880000000     -7.651370000000     -2.480671000000
H    -5.356578000000     -3.697404000000      0.089877000000
H     1.048199000000     -7.381311000000     -3.943436000000
H     2.451824000000     -5.247430000000     -4.909511000000
H    -3.327493000000     -7.991334000000     -1.156566000000
H    -5.144402000000     -6.299407000000     -0.092480000000
H     2.055443000000     -0.037826000000     -4.421789000000
H     0.339219000000      1.638652000000     -3.154676000000
H    -4.070157000000      1.021487000000     -0.389164000000
H    -5.574598000000     -1.102495000000      0.369049000000
O    -3.243864000000     -3.612410000000     -4.563341000000
C    -6.683127000000     -2.991452000000     -4.146752000000
C    -6.080664000000     -0.807893000000     -6.893542000000
C    -4.433003000000     -3.199235000000     -5.261153000000
C    -5.402558000000     -2.603034000000     -4.269110000000
C    -7.236330000000     -4.072742000000     -4.977428000000
C    -6.298002000000     -4.782803000000     -5.847739000000
C    -5.018190000000     -4.396906000000     -5.965117000000
H    -2.955891000000     -3.654708000000     -7.597705000000
H    -2.423693000000     -1.994454000000     -7.886546000000
C    -3.386694000000     -0.865590000000     -5.590327000000
C    -2.735385000000     -2.701659000000     -7.110544000000
C    -3.934054000000     -2.107743000000     -6.332906000000
C    -5.092040000000     -1.728128000000     -7.275870000000
C    -5.218347000000     -2.287001000000     -8.560433000000
C    -6.265651000000     -1.954794000000     -9.415499000000
C    -7.236823000000     -1.037938000000     -9.005472000000
C    -7.138091000000     -0.463998000000     -7.735594000000
H    -4.483006000000     -2.998068000000     -8.919247000000
H    -6.338820000000     -2.393412000000    -10.405806000000
O    -8.246011000000     -0.743758000000     -9.879525000000
H    -7.882600000000      0.257413000000     -7.402535000000
H    -6.041916000000     -0.336185000000     -5.918014000000
O    -8.437776000000     -4.390277000000     -4.903574000000
H    -7.356556000000     -2.541056000000     -3.422884000000
H    -6.667662000000     -5.659686000000     -6.365429000000
H    -4.343636000000     -4.987980000000     -6.575023000000
H    -3.482218000000     -4.163512000000     -3.795899000000
H    -4.998285000000     -1.832868000000     -3.618832000000
H    -8.824340000000     -0.075184000000     -9.480242000000
H    -1.894489000000     -2.867346000000     -6.434756000000
H    -4.153437000000     -0.300583000000     -5.054891000000
H    -2.620845000000     -1.162897000000     -4.868990000000
H    -2.930704000000     -0.185836000000     -6.318198000000
C   -12.510147000000    -10.884199000000     -3.644954000000
C   -11.237841000000    -10.066322000000     -3.562483000000
O   -10.125964000000    -10.567213000000     -3.765362000000
H   -12.700645000000    -11.130434000000     -4.695596000000
H   -12.366586000000    -11.827058000000     -3.110680000000
N   -11.373053000000     -8.748391000000     -3.239428000000
C   -10.274882000000     -7.790972000000     -3.439381000000
C    -9.068743000000     -8.064300000000     -2.531913000000
O    -7.932833000000     -7.742757000000     -2.883692000000
C   -10.784587000000     -6.359054000000     -3.233090000000
H   -12.309172000000     -8.364788000000     -3.203656000000
H    -9.899817000000     -7.890672000000     -4.461786000000
H   -11.580752000000     -6.136363000000     -3.951870000000
H   -11.169065000000     -6.213921000000     -2.216770000000
H    -9.973870000000     -5.647971000000     -3.409688000000
N    -9.311635000000     -8.622586000000     -1.317649000000
C    -8.224402000000     -9.004765000000     -0.433408000000
C    -7.588790000000    -10.379428000000     -0.699639000000
O    -6.647294000000    -10.746404000000      0.007627000000
H   -10.261029000000     -8.886508000000     -1.091906000000
H    -8.572610000000     -8.996816000000      0.603121000000
H    -7.425933000000     -8.264778000000     -0.524626000000
N    -8.132746000000    -11.117913000000     -1.691190000000
C    -7.630954000000    -12.435475000000     -2.043098000000
C    -6.810925000000    -12.509999000000     -3.342706000000
O    -5.747906000000    -13.128692000000     -3.365244000000
H    -8.883976000000    -10.728153000000     -2.252463000000
H    -6.983555000000    -12.777986000000     -1.236868000000
N    -7.342410000000    -11.927880000000     -4.448819000000
C    -6.741695000000    -12.158529000000     -5.761029000000
C    -5.307437000000    -11.620691000000     -5.904267000000
O    -4.383255000000    -12.362205000000     -6.235350000000
H    -8.233249000000    -11.446487000000     -4.395031000000
H    -6.683552000000    -13.229688000000     -5.972404000000
N    -5.139689000000    -10.301516000000     -5.629184000000
C    -3.810395000000     -9.713519000000     -5.771154000000
C    -2.839609000000    -10.346461000000     -4.764165000000
O    -1.656524000000    -10.551858000000     -5.075224000000
C    -3.864261000000     -8.164721000000     -5.633102000000
O    -4.762422000000     -7.624636000000     -6.589161000000
C    -2.499183000000     -7.529290000000     -5.877406000000
H    -5.960382000000     -9.697476000000     -5.577845000000
H    -3.403809000000     -9.950857000000     -6.759639000000
H    -4.203890000000     -7.924525000000     -4.611001000000
H    -5.676367000000     -7.767654000000     -6.260122000000
H    -2.557189000000     -6.452638000000     -5.691997000000
H    -2.198810000000     -7.688418000000     -6.918433000000
H    -1.724998000000     -7.949733000000     -5.232657000000
N    -3.331530000000    -10.657313000000     -3.549321000000
C    -2.518191000000    -11.248238000000     -2.491306000000
C    -1.903459000000    -12.601076000000     -2.914381000000
O    -0.754781000000    -12.901555000000     -2.581458000000
C    -3.399230000000    -11.416380000000     -1.231345000000
O    -4.144848000000    -10.204177000000     -1.097071000000
C    -2.563671000000    -11.705464000000      0.012998000000
H    -4.266955000000    -10.368874000000     -3.291318000000
H    -1.666231000000    -10.596083000000     -2.270645000000
H    -4.096462000000    -12.245669000000     -1.416304000000
H    -4.919723000000    -10.382745000000     -0.526852000000
H    -3.219516000000    -11.868186000000      0.875252000000
H    -1.938836000000    -12.593891000000     -0.122428000000
H    -1.910491000000    -10.854312000000      0.233092000000
N    -2.697482000000    -13.416754000000     -3.648072000000
C    -2.207286000000    -14.680633000000     -4.173704000000
C    -1.229032000000    -14.586974000000     -5.363348000000
O    -0.696045000000    -15.602778000000     -5.789412000000
H    -3.643100000000    -13.131354000000     -3.883107000000
H    -1.681826000000    -15.231776000000     -3.389005000000
N    -1.010596000000    -13.331504000000     -5.837012000000
C    -0.078907000000    -13.006266000000     -6.899525000000
C     1.069395000000    -12.105564000000     -6.378578000000
O     1.774649000000    -11.456660000000     -7.152679000000
C    -0.826862000000    -12.335320000000     -8.102612000000
O    -2.082687000000    -12.954511000000     -8.330093000000
C    -0.044974000000    -12.456124000000     -9.405053000000
H    -1.508557000000    -12.552394000000     -5.423721000000
H     0.349844000000    -13.957926000000     -7.232686000000
H    -0.963870000000    -11.270836000000     -7.853548000000
H    -2.651921000000    -12.815429000000     -7.554026000000
H    -0.598164000000    -11.964399000000    -10.212342000000
H     0.068941000000    -13.514424000000     -9.668778000000
H     0.940755000000    -12.000238000000     -9.302572000000
N     1.233889000000    -12.081918000000     -5.027838000000
C     2.217561000000    -11.250063000000     -4.352881000000
C     1.605539000000    -10.515238000000     -3.149316000000
O     0.588531000000     -9.593631000000     -3.559089000000
C     2.661621000000     -9.721777000000     -2.389279000000
H     0.629952000000    -12.657735000000     -4.451877000000
H     2.597237000000    -10.532152000000     -5.084307000000
H     1.159193000000    -11.263238000000     -2.478150000000
H    -0.048301000000    -10.063286000000     -4.134752000000
H     2.197636000000     -9.169407000000     -1.565730000000
H     3.423400000000    -10.388426000000     -1.970523000000
H     3.157695000000     -9.000785000000     -3.049800000000
C     4.683872000000     -6.203912000000     -9.536613000000
C     3.339193000000     -6.365149000000     -8.817435000000
C     2.918494000000     -7.821409000000     -8.536266000000
C     3.883517000000     -8.548080000000     -7.586419000000
C     1.485008000000     -7.877882000000     -7.985994000000
H     4.689216000000     -6.751195000000    -10.487831000000
H     3.365639000000     -5.813542000000     -7.864214000000
H     2.555346000000     -5.885187000000     -9.421118000000
H     2.927774000000     -8.359979000000     -9.496854000000
H     0.771000000000     -7.424019000000     -8.685512000000
H     1.180799000000     -8.913337000000     -7.801647000000
H     1.409006000000     -7.331852000000     -7.035138000000
H     4.899030000000     -8.606376000000     -7.994841000000
H     3.943723000000     -8.024647000000     -6.620877000000
H     3.533784000000     -9.568263000000     -7.396341000000
O    -7.266196000000     -8.269111000000     -5.535564000000
H    -7.385433000000     -7.994092000000     -4.599963000000
H    -7.971216000000     -7.771249000000     -6.015562000000
O    -9.250869000000     -6.566304000000     -6.383199000000
H    -8.989279000000     -5.746704000000     -5.887845000000
H    -9.359563000000     -6.287632000000     -7.305229000000
H     3.063775000000    -11.862469000000     -4.007914000000
H     5.518062000000     -6.580610000000     -8.934552000000
H   -13.386450000000    -10.368445000000     -3.241949000000
H     4.888951000000     -5.149933000000     -9.759988000000
H    -8.477433000000    -13.128478000000     -2.131484000000
H    -3.066331000000    -15.276997000000     -4.490279000000
H    -7.388296000000    -11.682502000000     -6.504452000000
