# Supplementary material for: Biotransformation of Bisphenol by Human Cytochrome P450 2C9 Enzymes: A Density Functional Theory Study
Source: Inorg Chem. 2023 Jan 18;62(5):2244–56. doi: 10.1021/acs.inorgchem.2c03984 (PMC9923688; doi:10.1021/acs.inorgchem.2c03984)
Supplement: Supplementary file 2 — ic2c03984_si_002.zip [file ic2c03984_si_002.zip › XYZ Coordinates of Optimized Structures/2I8B.xyz]

C     2.018076000000     -4.432450000000     -0.180994000000
C     2.890070000000     -3.259635000000      0.247665000000
O     3.180676000000     -3.055602000000      1.427308000000
C     0.607530000000     -4.331371000000      0.418201000000
H     1.964777000000     -4.516505000000     -1.269052000000
H     0.675392000000     -4.366263000000      1.511053000000
H    -0.006514000000     -5.175035000000      0.092812000000
N     3.306897000000     -2.434055000000     -0.755482000000
C     4.158384000000     -1.284619000000     -0.502397000000
C     3.521885000000     -0.069853000000      0.196968000000
O     4.238955000000      0.865479000000      0.530781000000
H     2.942601000000     -2.582703000000     -1.687144000000
H     4.991280000000     -1.587729000000      0.138546000000
N     2.179060000000     -0.125954000000      0.411265000000
C     1.496160000000      0.830297000000      1.259581000000
C     1.141343000000      0.339547000000      2.675001000000
O     0.393368000000      1.018233000000      3.374002000000
H     1.660188000000     -0.943804000000      0.108165000000
H     0.561949000000      1.158217000000      0.793726000000
H     2.148151000000      1.702023000000      1.361516000000
N     1.702322000000     -0.832447000000      3.066496000000
C     1.474578000000     -1.381576000000      4.389707000000
H     2.317270000000     -1.340149000000      2.439243000000
H     1.360325000000     -2.468001000000      4.324877000000
H     2.305311000000     -1.157428000000      5.072144000000
H     0.563658000000     -0.936131000000      4.793891000000
H     4.580989000000     -0.944891000000     -1.451936000000
H     2.492725000000     -5.346173000000      0.199521000000
S    -0.270509000000     -2.753880000000      0.065623000000
Fe   -1.343710000000     -2.856417000000     -1.895399000000
C    -1.737971000000      0.562267000000     -1.868691000000
C     1.356032000000     -2.517853000000     -3.957596000000
C    -1.234512000000     -6.269891000000     -2.337366000000
C    -4.245647000000     -3.185451000000     -0.122351000000
N    -0.418008000000     -1.303311000000     -2.768564000000
C    -0.678244000000      0.041647000000     -2.594272000000
C     0.312066000000      0.840699000000     -3.267986000000
C     1.185263000000     -0.025858000000     -3.850378000000
C     0.728608000000     -1.354757000000     -3.530694000000
N    -0.187311000000     -4.122714000000     -2.922501000000
C     0.915601000000     -3.805041000000     -3.688319000000
C     1.542093000000     -5.001383000000     -4.198396000000
C     0.813664000000     -6.056926000000     -3.743739000000
C    -0.261341000000     -5.500450000000     -2.957894000000
N    -2.547885000000     -4.399345000000     -1.427806000000
C    -2.304404000000     -5.753043000000     -1.620516000000
C    -3.297919000000     -6.546695000000     -0.948422000000
C    -4.128169000000     -5.673446000000     -0.310099000000
C    -3.655616000000     -4.347178000000     -0.595732000000
N    -2.735802000000     -1.573914000000     -1.194494000000
C    -3.821695000000     -1.896060000000     -0.410801000000
C    -4.481525000000     -0.702380000000      0.055731000000
C    -3.783739000000      0.353325000000     -0.445093000000
C    -2.696002000000     -0.196638000000     -1.213297000000
H    -1.819012000000      1.642802000000     -1.801566000000
H     2.235942000000     -2.411179000000     -4.585660000000
H    -1.133798000000     -7.348212000000     -2.420064000000
H    -5.112986000000     -3.294423000000      0.521752000000
H     0.949510000000     -7.119787000000     -3.906396000000
H     2.417172000000     -5.013504000000     -4.836152000000
H    -3.367258000000     -7.627863000000     -0.980977000000
H    -4.992925000000     -5.898185000000      0.301335000000
H     2.059926000000      0.198494000000     -4.447703000000
H     0.324451000000      1.922930000000     -3.282897000000
H    -3.967531000000      1.411151000000     -0.307456000000
H    -5.359982000000     -0.691262000000      0.688354000000
O    -3.634026000000     -3.940329000000     -4.275274000000
C    -7.314954000000     -4.036305000000     -4.064132000000
C    -7.738193000000     -1.363618000000     -5.327697000000
C    -4.953970000000     -4.101664000000     -4.593450000000
C    -6.000388000000     -3.838049000000     -3.685722000000
C    -7.659576000000     -4.547680000000     -5.366327000000
C    -6.555904000000     -4.861235000000     -6.236564000000
C    -5.249244000000     -4.652664000000     -5.856755000000
H    -4.277668000000     -2.155162000000     -7.552411000000
H    -3.672756000000     -0.608608000000     -6.931150000000
C    -4.926140000000     -0.739375000000     -4.452086000000
C    -4.085972000000     -1.587440000000     -6.642368000000
C    -5.285629000000     -1.388204000000     -5.758699000000
C    -6.608622000000     -1.593687000000     -6.185740000000
C    -6.922749000000     -2.105863000000     -7.492887000000
C    -8.215728000000     -2.310535000000     -7.914232000000
C    -9.288445000000     -2.078100000000     -7.032685000000
C    -9.035139000000     -1.568511000000     -5.747927000000
H    -6.121758000000     -2.307025000000     -8.192463000000
H    -8.431098000000     -2.682339000000     -8.910526000000
O   -10.535273000000     -2.295182000000     -7.503053000000
H    -9.864074000000     -1.377702000000     -5.070034000000
H    -7.581230000000     -0.978848000000     -4.328716000000
O    -8.881338000000     -4.699040000000     -5.732159000000
H    -8.128099000000     -3.840334000000     -3.371340000000
H    -6.779372000000     -5.307927000000     -7.199599000000
H    -4.433218000000     -4.939452000000     -6.510150000000
H    -3.495052000000     -3.952494000000     -3.307827000000
H    -5.762167000000     -3.463307000000     -2.692434000000
H   -11.176490000000     -2.183006000000     -6.782647000000
H    -3.299198000000     -2.103664000000     -6.078714000000
H    -5.746243000000     -0.651254000000     -3.740173000000
H    -4.112865000000     -1.295436000000     -3.970872000000
H    -4.533394000000      0.271352000000     -4.642682000000
C   -12.521815000000    -11.275284000000     -4.883741000000
C   -11.324229000000    -10.372359000000     -4.665985000000
O   -10.170119000000    -10.816443000000     -4.665742000000
H   -12.542275000000    -11.581751000000     -5.935640000000
H   -12.402566000000    -12.180689000000     -4.283002000000
N   -11.581568000000     -9.052104000000     -4.456510000000
C   -10.534024000000     -8.021245000000     -4.552264000000
C    -9.449869000000     -8.174741000000     -3.478159000000
O    -8.290336000000     -7.822017000000     -3.686790000000
C   -11.176500000000     -6.630634000000     -4.473645000000
H   -12.534286000000     -8.734419000000     -4.583030000000
H   -10.018117000000     -8.120596000000     -5.511835000000
H   -11.914590000000     -6.519192000000     -5.276840000000
H   -11.674797000000     -6.476670000000     -3.508788000000
H   -10.413276000000     -5.859836000000     -4.622144000000
N    -9.833044000000     -8.669356000000     -2.268851000000
C    -8.853108000000     -8.919129000000     -1.226959000000
C    -8.042907000000    -10.219317000000     -1.360357000000
O    -7.126728000000    -10.436614000000     -0.563042000000
H   -10.787695000000     -8.979979000000     -2.153601000000
H    -9.353382000000     -8.940074000000     -0.254417000000
H    -8.131866000000     -8.099010000000     -1.215827000000
N    -8.427839000000    -11.074504000000     -2.332286000000
C    -7.769312000000    -12.349685000000     -2.552161000000
C    -6.830305000000    -12.428823000000     -3.767848000000
O    -5.762720000000    -13.033636000000     -3.670181000000
H    -9.159562000000    -10.798718000000     -2.980296000000
H    -7.170953000000    -12.579975000000     -1.671509000000
N    -7.259852000000    -11.879041000000     -4.930736000000
C    -6.532267000000    -12.119707000000     -6.175306000000
C    -5.103495000000    -11.549288000000     -6.187455000000
O    -4.129710000000    -12.279386000000     -6.371865000000
H    -8.159116000000    -11.412461000000     -4.974627000000
H    -6.432302000000    -13.192920000000     -6.358652000000
N    -5.001036000000    -10.215604000000     -5.959282000000
C    -3.679105000000     -9.598039000000     -5.966831000000
C    -2.822753000000    -10.159806000000     -4.824230000000
O    -1.607580000000    -10.356421000000     -4.983148000000
C    -3.792059000000     -8.046634000000     -5.906202000000
O    -4.582734000000     -7.581414000000     -6.984549000000
C    -2.422833000000     -7.381285000000     -6.011788000000
H    -5.832753000000     -9.628689000000     -6.049667000000
H    -3.149248000000     -9.862602000000     -6.887847000000
H    -4.257942000000     -7.774500000000     -4.944202000000
H    -5.528346000000     -7.686308000000     -6.738769000000
H    -2.528754000000     -6.302027000000     -5.871917000000
H    -1.997901000000     -7.566048000000     -7.004100000000
H    -1.720804000000     -7.759781000000     -5.265245000000
N    -3.447252000000    -10.422208000000     -3.658686000000
C    -2.749616000000    -10.939278000000     -2.485993000000
C    -2.067007000000    -12.297608000000     -2.762986000000
O    -0.959107000000    -12.552069000000     -2.282514000000
C    -3.763279000000    -11.054934000000     -1.324431000000
O    -4.492549000000     -9.826338000000     -1.304154000000
C    -3.075607000000    -11.320957000000      0.012733000000
H    -4.404647000000    -10.123120000000     -3.520611000000
H    -1.938843000000    -10.257665000000     -2.206148000000
H    -4.450434000000    -11.879642000000     -1.560919000000
H    -5.352577000000     -9.990502000000     -0.867351000000
H    -3.827146000000    -11.434640000000      0.801560000000
H    -2.464875000000    -12.228453000000     -0.021684000000
H    -2.425804000000    -10.479156000000      0.275416000000
N    -2.752345000000    -13.168101000000     -3.539992000000
C    -2.181210000000    -14.444644000000     -3.938106000000
C    -1.067110000000    -14.385143000000     -5.004449000000
O    -0.465845000000    -15.406673000000     -5.309454000000
H    -3.672778000000    -12.924007000000     -3.893803000000
H    -1.745634000000    -14.946815000000     -3.069811000000
N    -0.817166000000    -13.149159000000     -5.511448000000
C     0.235004000000    -12.848306000000     -6.462378000000
C     1.302209000000    -11.914028000000     -5.837506000000
O     2.101926000000    -11.294254000000     -6.540826000000
C    -0.365508000000    -12.228128000000     -7.771202000000
O    -1.577049000000    -12.871884000000     -8.130416000000
C     0.573402000000    -12.381474000000     -8.961886000000
H    -1.380904000000    -12.365986000000     -5.203632000000
H     0.710444000000    -13.804940000000     -6.705696000000
H    -0.542271000000    -11.158432000000     -7.576663000000
H    -2.245242000000    -12.705300000000     -7.443366000000
H     0.123356000000    -11.918614000000     -9.846616000000
H     0.723547000000    -13.446341000000     -9.176658000000
H     1.536849000000    -11.915345000000     -8.751259000000
N     1.285365000000    -11.825238000000     -4.479579000000
C     2.158484000000    -10.943271000000     -3.722030000000
C     1.377245000000    -10.149530000000     -2.662584000000
O     0.412732000000     -9.278650000000     -3.264728000000
C     2.309096000000     -9.286138000000     -1.820129000000
H     0.613256000000    -12.380430000000     -3.961506000000
H     2.634627000000    -10.263885000000     -4.433478000000
H     0.854285000000    -10.863924000000     -2.011248000000
H    -0.147830000000     -9.799175000000     -3.876293000000
H     1.731511000000     -8.704108000000     -1.094305000000
H     3.024951000000     -9.907486000000     -1.271035000000
H     2.869582000000     -8.587033000000     -2.451877000000
C     5.577143000000     -6.293393000000     -8.651975000000
C     4.103407000000     -6.391213000000     -8.239601000000
C     3.606859000000     -7.816160000000     -7.924414000000
C     4.323074000000     -8.443718000000     -6.718423000000
C     2.085900000000     -7.829800000000     -7.707608000000
H     5.784836000000     -6.929500000000     -9.521717000000
H     3.926612000000     -5.751533000000     -7.359945000000
H     3.481693000000     -5.974128000000     -9.044912000000
H     3.822678000000     -8.443564000000     -8.803564000000
H     1.553372000000     -7.450778000000     -8.589318000000
H     1.732987000000     -8.844838000000     -7.498406000000
H     1.805207000000     -7.195463000000     -6.854752000000
H     5.404496000000     -8.527414000000     -6.876646000000
H     4.165850000000     -7.835110000000     -5.815659000000
H     3.928411000000     -9.446359000000     -6.523426000000
O    -7.187880000000     -8.280460000000     -6.213574000000
H    -7.450301000000     -7.999072000000     -5.311173000000
H    -7.844822000000     -7.819776000000     -6.794182000000
O    -9.179859000000     -6.784349000000     -7.360609000000
H    -9.090679000000     -5.937842000000     -6.823063000000
H    -9.172053000000     -6.507400000000     -8.288837000000
H     2.950225000000    -11.522928000000     -3.224712000000
H     6.249777000000     -6.606889000000     -7.845991000000
H   -13.476248000000    -10.799969000000     -4.639432000000
H     5.844909000000     -5.264853000000     -8.922638000000
H    -8.532293000000    -13.130545000000     -2.665796000000
H    -2.986462000000    -15.073192000000     -4.325748000000
H    -7.115414000000    -11.669642000000     -6.984278000000
