# Supplementary material for: Biotransformation of Bisphenol by Human Cytochrome P450 2C9 Enzymes: A Density Functional Theory Study
Source: Inorg Chem. 2023 Jan 18;62(5):2244–56. doi: 10.1021/acs.inorgchem.2c03984 (PMC9923688; doi:10.1021/acs.inorgchem.2c03984)
Supplement: Supplementary file 2 — ic2c03984_si_002.zip [file ic2c03984_si_002.zip › XYZ Coordinates of Optimized Structures/2TS6B.xyz]

C     2.223391000000     -6.323758000000     -1.549603000000
C     3.586112000000     -7.002587000000     -1.560127000000
O     4.016264000000     -7.615911000000     -0.581659000000
C     2.226252000000     -5.056800000000     -0.673703000000
H     1.883836000000     -6.079227000000     -2.562216000000
H     2.578653000000     -5.316814000000      0.328569000000
H     1.204242000000     -4.679171000000     -0.595188000000
N     4.319482000000     -6.860413000000     -2.701203000000
C     5.624706000000     -7.479709000000     -2.858540000000
C     6.763846000000     -6.948027000000     -1.973091000000
O     7.810698000000     -7.579358000000     -1.908931000000
H     3.951876000000     -6.284413000000     -3.445030000000
H     5.557280000000     -8.548236000000     -2.633873000000
N     6.531045000000     -5.785587000000     -1.300268000000
C     7.453333000000     -5.295280000000     -0.297115000000
C     7.021241000000     -5.520335000000      1.161044000000
O     7.550886000000     -4.861689000000      2.062568000000
H     5.639381000000     -5.310082000000     -1.402693000000
H     7.624123000000     -4.223031000000     -0.422141000000
H     8.405212000000     -5.812890000000     -0.449874000000
N     6.083488000000     -6.472928000000      1.366197000000
C     5.621608000000     -6.835603000000      2.693067000000
H     5.630812000000     -6.916313000000      0.571383000000
H     5.572726000000     -7.924939000000      2.787462000000
H     6.329770000000     -6.437961000000      3.422102000000
H     4.624795000000     -6.424097000000      2.899054000000
H     5.931089000000     -7.381938000000     -3.903756000000
H     1.515994000000     -7.041780000000     -1.118565000000
S     3.307087000000     -3.759373000000     -1.406207000000
Fe    2.879671000000     -1.636026000000     -0.246103000000
C     5.454445000000     -0.210061000000     -1.973511000000
C     0.772608000000     -1.032603000000     -2.862603000000
C     0.267880000000     -2.855622000000      1.583869000000
C     5.088993000000     -2.834178000000      2.068956000000
N     3.075141000000     -0.789704000000     -2.054277000000
C     4.202034000000     -0.202626000000     -2.572993000000
C     3.916918000000      0.368033000000     -3.864571000000
C     2.609685000000      0.098144000000     -4.133113000000
C     2.089719000000     -0.613595000000     -2.993546000000
N     0.922560000000     -1.926729000000     -0.586450000000
C     0.229475000000     -1.627708000000     -1.730568000000
C    -1.168498000000     -1.941529000000     -1.565962000000
C    -1.327085000000     -2.387847000000     -0.288776000000
C    -0.012611000000     -2.384880000000      0.306901000000
N     2.711569000000     -2.656105000000      1.476317000000
C     1.546577000000     -3.013189000000      2.109753000000
C     1.840890000000     -3.642763000000      3.370422000000
C     3.200762000000     -3.674730000000      3.484916000000
C     3.731041000000     -3.044082000000      2.304767000000
N     4.881257000000     -1.557464000000     -0.015435000000
C     5.612285000000     -2.124309000000      1.000600000000
C     7.014837000000     -1.826310000000      0.832869000000
C     7.113345000000     -1.042450000000     -0.276804000000
C     5.776375000000     -0.893258000000     -0.799885000000
H     6.260044000000      0.298700000000     -2.492415000000
H     0.101202000000     -0.834070000000     -3.691797000000
H    -0.574166000000     -3.158265000000      2.199332000000
H     5.799087000000     -3.256468000000      2.771903000000
H    -2.236069000000     -2.678153000000      0.225396000000
H    -1.920549000000     -1.814244000000     -2.333185000000
H     1.095495000000     -4.030362000000      4.053141000000
H     3.802852000000     -4.078026000000      4.288600000000
H     2.031893000000      0.358140000000     -5.010340000000
H     4.638560000000      0.890944000000     -4.478333000000
H     8.000742000000     -0.615760000000     -0.726104000000
H     7.793341000000     -2.210600000000      1.477884000000
O     2.664423000000     -0.138599000000      0.537797000000
C     5.036398000000      2.218573000000      0.365559000000
C     6.959148000000      6.716329000000      0.323838000000
C     6.571068000000      3.875347000000     -0.567611000000
C     6.272017000000      2.862819000000      0.356097000000
C     4.024121000000      2.573982000000     -0.561742000000
C     4.332940000000      3.582740000000     -1.512297000000
C     5.564143000000      4.214397000000     -1.500384000000
H     8.109800000000      4.308894000000     -2.827727000000
H     9.671209000000      4.470390000000     -1.996586000000
C     8.842715000000      4.239626000000      0.566806000000
C     8.659034000000      4.058184000000     -1.914529000000
C     7.939400000000      4.576058000000     -0.644311000000
C     7.737015000000      6.104541000000     -0.672302000000
C     8.328886000000      6.943899000000     -1.627063000000
C     8.159949000000      8.327972000000     -1.594332000000
C     7.385167000000      8.912869000000     -0.590541000000
C     6.781875000000      8.096425000000      0.373054000000
H     8.937861000000      6.525287000000     -2.421277000000
H     8.622397000000      8.965920000000     -2.340997000000
O     7.249981000000     10.273018000000     -0.601726000000
H     6.170819000000      8.539856000000      1.157864000000
H     6.470360000000      6.099637000000      1.073640000000
O     2.819180000000      2.024465000000     -0.550077000000
H     4.827116000000      1.437442000000      1.090236000000
H     3.574894000000      3.851548000000     -2.242677000000
H     5.760213000000      5.001484000000     -2.223891000000
H     2.745393000000      0.871737000000     -0.007245000000
H     7.011789000000      2.559411000000      1.089497000000
H     6.690103000000     10.541848000000      0.143213000000
H     8.747838000000      2.967611000000     -1.865824000000
H     8.374684000000      4.520460000000      1.515840000000
H     9.085026000000      3.171214000000      0.604967000000
H     9.784157000000      4.792219000000      0.484605000000
C    -0.724945000000      4.635141000000      6.416456000000
C    -0.719637000000      3.640794000000      5.272629000000
O    -1.758727000000      3.093766000000      4.887563000000
H     0.275078000000      4.888171000000      6.780337000000
H    -1.219199000000      5.553249000000      6.080000000000
N     0.488259000000      3.368423000000      4.705247000000
C     0.618267000000      2.643470000000      3.433679000000
C     0.038563000000      1.227185000000      3.498390000000
O    -0.440143000000      0.689011000000      2.500057000000
C     2.093547000000      2.593734000000      3.017946000000
H     1.280690000000      3.932005000000      4.985941000000
H     0.041295000000      3.156991000000      2.658713000000
H     2.460680000000      3.601876000000      2.801110000000
H     2.708794000000      2.142159000000      3.805179000000
H     2.204310000000      1.996318000000      2.111408000000
N     0.100722000000      0.570820000000      4.685295000000
C    -0.436012000000     -0.774330000000      4.790594000000
C    -1.953333000000     -0.874466000000      4.561946000000
O    -2.436053000000     -1.942130000000      4.174279000000
H     0.511880000000      1.030903000000      5.484548000000
H    -0.214687000000     -1.158510000000      5.791372000000
H     0.039516000000     -1.430560000000      4.060139000000
N    -2.675182000000      0.220781000000      4.895841000000
C    -4.124830000000      0.244948000000      4.847469000000
C    -4.798787000000      1.074620000000      3.743242000000
O    -5.942732000000      0.771819000000      3.405411000000
H    -2.182043000000      1.075673000000      5.134687000000
H    -4.473555000000     -0.781209000000      4.734651000000
N    -4.138754000000      2.147236000000      3.245857000000
C    -4.830988000000      3.111444000000      2.390975000000
C    -5.296319000000      2.529505000000      1.045017000000
O    -6.487922000000      2.508206000000      0.741793000000
H    -3.221443000000      2.392091000000      3.600903000000
H    -5.730986000000      3.485142000000      2.886632000000
N    -4.319115000000      2.021049000000      0.250982000000
C    -4.697489000000      1.405099000000     -1.016049000000
C    -5.626296000000      0.210828000000     -0.758289000000
O    -6.586564000000     -0.021683000000     -1.504293000000
C    -3.448014000000      0.946159000000     -1.819455000000
O    -2.534507000000      2.015106000000     -1.997141000000
C    -3.836854000000      0.429899000000     -3.202412000000
H    -3.340011000000      2.244504000000      0.436925000000
H    -5.269982000000      2.112398000000     -1.624777000000
H    -2.963725000000      0.139002000000     -1.248960000000
H    -2.012485000000      2.108029000000     -1.169568000000
H    -2.934096000000      0.106156000000     -3.731096000000
H    -4.296275000000      1.234624000000     -3.786104000000
H    -4.542864000000     -0.403915000000     -3.157431000000
N    -5.307373000000     -0.574358000000      0.291519000000
C    -5.993957000000     -1.822812000000      0.598859000000
C    -7.511643000000     -1.626149000000      0.816275000000
O    -8.319115000000     -2.456671000000      0.395930000000
C    -5.349305000000     -2.435029000000      1.870943000000
O    -3.933736000000     -2.237955000000      1.766457000000
C    -5.700724000000     -3.912485000000      2.022048000000
H    -4.454070000000     -0.404162000000      0.810638000000
H    -5.906484000000     -2.513152000000     -0.248184000000
H    -5.723216000000     -1.868545000000      2.734932000000
H    -3.536241000000     -2.247475000000      2.660492000000
H    -5.302809000000     -4.304186000000      2.964911000000
H    -6.784817000000     -4.064110000000      2.009269000000
H    -5.263495000000     -4.485798000000      1.197594000000
N    -7.875755000000     -0.518494000000      1.506861000000
C    -9.273191000000     -0.191659000000      1.737880000000
C   -10.040614000000      0.401345000000      0.537605000000
O   -11.237595000000      0.636780000000      0.643855000000
H    -7.167621000000      0.122189000000      1.853869000000
H    -9.818085000000     -1.091965000000      2.035217000000
N    -9.300919000000      0.584847000000     -0.586163000000
C    -9.830984000000      1.063024000000     -1.848205000000
C    -9.700740000000     -0.012114000000     -2.956983000000
O    -9.808687000000      0.278873000000     -4.146634000000
C    -9.125357000000      2.397155000000     -2.276164000000
O    -8.899494000000      3.238632000000     -1.155959000000
C    -9.970568000000      3.198963000000     -3.258414000000
H    -8.309928000000      0.372910000000     -0.567068000000
H   -10.894634000000      1.262113000000     -1.677864000000
H    -8.168833000000      2.127017000000     -2.750218000000
H    -8.229470000000      2.830858000000     -0.581340000000
H    -9.433946000000      4.108440000000     -3.549542000000
H   -10.908848000000      3.499260000000     -2.776418000000
H   -10.192525000000      2.600662000000     -4.143218000000
N    -9.447475000000     -1.280690000000     -2.526439000000
C    -9.194482000000     -2.389494000000     -3.434193000000
C    -8.007297000000     -3.243271000000     -2.958299000000
O    -6.796915000000     -2.493991000000     -2.915436000000
C    -7.770974000000     -4.426052000000     -3.891769000000
H    -9.404375000000     -1.461001000000     -1.530236000000
H    -8.989487000000     -1.958917000000     -4.418168000000
H    -8.241327000000     -3.620607000000     -1.949657000000
H    -6.966122000000     -1.659855000000     -2.437947000000
H    -6.912086000000     -5.010338000000     -3.545535000000
H    -8.646858000000     -5.083856000000     -3.926048000000
H    -7.555549000000     -4.073791000000     -4.907257000000
C     1.474480000000      6.494395000000     -2.865852000000
C     1.029126000000      5.454242000000     -3.901401000000
C    -0.056935000000      4.474664000000     -3.414765000000
C    -1.396488000000      5.168159000000     -3.118340000000
C    -0.260554000000      3.331662000000     -4.420326000000
H     1.871234000000      6.010666000000     -1.961243000000
H     0.664791000000      5.969527000000     -4.802152000000
H     1.907874000000      4.874744000000     -4.220405000000
H     0.301059000000      4.017842000000     -2.477268000000
H     0.680071000000      2.796867000000     -4.606477000000
H    -0.997669000000      2.617485000000     -4.039410000000
H    -0.622419000000      3.718085000000     -5.382496000000
H    -1.300760000000      5.949104000000     -2.354085000000
H    -1.793567000000      5.642989000000     -4.025475000000
H    -2.134212000000      4.438385000000     -2.768565000000
O    -1.425355000000      2.394392000000      0.519892000000
H    -1.063560000000      1.668166000000      1.072239000000
H    -0.648541000000      2.985394000000      0.346685000000
O     0.878080000000      3.818082000000      0.177757000000
H     1.544364000000      3.162888000000     -0.155073000000
H     0.834163000000      4.505758000000     -0.504070000000
H   -10.087117000000     -3.026963000000     -3.523583000000
H     0.651486000000      7.150018000000     -2.560778000000
H    -1.319052000000      4.230145000000      7.240015000000
H     2.272449000000      7.132962000000     -3.261907000000
H    -4.513750000000      0.619815000000      5.803215000000
H    -9.328563000000      0.526082000000      2.560002000000
H    -4.141664000000      3.943852000000      2.220249000000
