# Supplementary material for: Biotransformation of Bisphenol by Human Cytochrome P450 2C9 Enzymes: A Density Functional Theory Study
Source: Inorg Chem. 2023 Jan 18;62(5):2244–56. doi: 10.1021/acs.inorgchem.2c03984 (PMC9923688; doi:10.1021/acs.inorgchem.2c03984)
Supplement: Supplementary file 2 — ic2c03984_si_002.zip [file ic2c03984_si_002.zip › XYZ Coordinates of Optimized Structures/2ReBPA.xyz]

C     0.572925000000     -0.822005000000      0.923705000000
C     0.257776000000     -1.058272000000      2.395316000000
O     1.073068000000     -1.573917000000      3.160257000000
C     0.895145000000     -2.140612000000      0.201180000000
H    -0.243170000000     -0.300445000000      0.416165000000
H     1.759645000000     -2.606755000000      0.689757000000
H     1.153189000000     -1.951548000000     -0.843771000000
N    -0.989414000000     -0.685158000000      2.802104000000
C    -1.425409000000     -0.835042000000      4.179339000000
C    -1.772950000000     -2.252705000000      4.667994000000
O    -2.117004000000     -2.404983000000      5.833741000000
H    -1.653458000000     -0.350996000000      2.115582000000
H    -0.632257000000     -0.482337000000      4.845395000000
N    -1.651095000000     -3.262766000000      3.763079000000
C    -1.692190000000     -4.655915000000      4.165586000000
C    -0.330701000000     -5.364588000000      4.284531000000
O    -0.307474000000     -6.575794000000      4.481125000000
H    -1.353287000000     -3.055219000000      2.815230000000
H    -2.295101000000     -5.239801000000      3.463465000000
H    -2.174859000000     -4.700744000000      5.145158000000
N     0.773230000000     -4.581643000000      4.168886000000
C     2.112695000000     -5.124851000000      4.297956000000
H     0.676229000000     -3.584825000000      4.009657000000
H     2.738754000000     -4.803108000000      3.458577000000
H     2.588284000000     -4.800829000000      5.232450000000
H     2.033631000000     -6.213098000000      4.300081000000
H    -2.299375000000     -0.199433000000      4.344394000000
H     1.459692000000     -0.176536000000      0.877492000000
S    -0.425560000000     -3.405400000000      0.307500000000
Fe   -2.187824000000     -3.423227000000     -1.666049000000
C    -1.913770000000     -0.011259000000     -1.878195000000
C     0.205361000000     -3.759640000000     -4.082752000000
C    -2.270386000000     -6.817870000000     -1.274381000000
C    -4.284914000000     -3.068073000000      1.029118000000
N    -1.049886000000     -2.145555000000     -2.730038000000
C    -1.138826000000     -0.772921000000     -2.741965000000
C    -0.283577000000     -0.223459000000     -3.763553000000
C     0.325253000000     -1.277472000000     -4.373833000000
C    -0.165885000000     -2.469255000000     -3.730087000000
N    -1.224238000000     -4.968192000000     -2.498532000000
C    -0.286294000000     -4.917747000000     -3.499816000000
C     0.140592000000     -6.247380000000     -3.859808000000
C    -0.550387000000     -7.111969000000     -3.070392000000
C    -1.404196000000     -6.303500000000     -2.229991000000
N    -3.082465000000     -4.681066000000     -0.376144000000
C    -3.049556000000     -6.052229000000     -0.415733000000
C    -3.920330000000     -6.608255000000      0.591312000000
C    -4.482759000000     -5.552651000000      1.242932000000
C    -3.958105000000     -4.356066000000      0.631998000000
N    -2.881276000000     -1.854396000000     -0.577692000000
C    -3.778740000000     -1.906001000000      0.465867000000
C    -4.139950000000     -0.574823000000      0.879028000000
C    -3.478062000000      0.288646000000      0.054079000000
C    -2.709940000000     -0.516705000000     -0.860312000000
H    -1.882906000000      1.067284000000     -1.999957000000
H     0.929184000000     -3.871526000000     -4.883544000000
H    -2.360282000000     -7.896201000000     -1.185695000000
H    -4.987649000000     -2.961155000000      1.849483000000
H    -0.460842000000     -8.191756000000     -3.051754000000
H     0.878958000000     -6.479293000000     -4.615905000000
H    -4.064323000000     -7.666351000000      0.761603000000
H    -5.175885000000     -5.563542000000      2.074620000000
H     1.039204000000     -1.268732000000     -5.187234000000
H    -0.170522000000      0.833350000000     -3.969101000000
H    -3.513735000000      1.370796000000      0.042297000000
H    -4.829645000000     -0.345135000000      1.681587000000
O    -3.437915000000     -3.393099000000     -2.714384000000
C    -3.312395000000     -2.710980000000     -6.033531000000
C    -5.239096000000     -1.514977000000    -10.355752000000
C    -3.170851000000     -2.625270000000     -8.474014000000
C    -2.993018000000     -2.036181000000     -7.216284000000
C    -3.810101000000     -4.013413000000     -6.094813000000
C    -3.993101000000     -4.632712000000     -7.338586000000
C    -3.679279000000     -3.936161000000     -8.502198000000
H    -1.739731000000     -3.697020000000    -10.596253000000
H    -1.173832000000     -2.155273000000    -11.273152000000
C    -2.413238000000     -0.442774000000     -9.590549000000
C    -1.540086000000     -2.646125000000    -10.363956000000
C    -2.789872000000     -1.929948000000     -9.797007000000
C    -3.982021000000     -1.978496000000    -10.774802000000
C    -3.874931000000     -2.422838000000    -12.100149000000
C    -4.963977000000     -2.406596000000    -12.972351000000
C    -6.201698000000     -1.934749000000    -12.532997000000
C    -6.335645000000     -1.487487000000    -11.213781000000
H    -2.928380000000     -2.795237000000    -12.476772000000
H    -4.866828000000     -2.757788000000    -13.994960000000
O    -7.240275000000     -1.936546000000    -13.425015000000
H    -7.297866000000     -1.121998000000    -10.857229000000
H    -5.368266000000     -1.177967000000     -9.330545000000
O    -4.170503000000     -4.723488000000     -4.972044000000
H    -3.180403000000     -2.228547000000     -5.069378000000
H    -4.345339000000     -5.660872000000     -7.374038000000
H    -3.836157000000     -4.425451000000     -9.459963000000
H    -3.886484000000     -4.245498000000     -4.150994000000
H    -2.603368000000     -1.026887000000     -7.134466000000
H    -8.029247000000     -1.580444000000    -12.987843000000
H    -0.735275000000     -2.617653000000     -9.621714000000
H    -3.229674000000      0.126847000000     -9.134498000000
H    -1.524110000000     -0.337568000000     -8.957648000000
H    -2.189373000000      0.015908000000    -10.559257000000
C   -12.384090000000     -9.550167000000     -2.485416000000
C   -10.950111000000     -9.078541000000     -2.612015000000
O   -10.005688000000     -9.875832000000     -2.643891000000
H   -12.677094000000    -10.035702000000     -3.422937000000
H   -12.445064000000    -10.304504000000     -1.696481000000
N   -10.749098000000     -7.731972000000     -2.674792000000
C    -9.457785000000     -7.162840000000     -3.083556000000
C    -8.339244000000     -7.440555000000     -2.070009000000
O    -7.159910000000     -7.477056000000     -2.424391000000
C    -9.598656000000     -5.655615000000     -3.334313000000
H   -11.561313000000     -7.134243000000     -2.760426000000
H    -9.124130000000     -7.650966000000     -4.005679000000
H   -10.380522000000     -5.469952000000     -4.079971000000
H    -9.853195000000     -5.117477000000     -2.413942000000
H    -8.662435000000     -5.257797000000     -3.734758000000
N    -8.687383000000     -7.628116000000     -0.771906000000
C    -7.671963000000     -7.985806000000      0.204735000000
C    -7.069100000000     -9.390296000000      0.031720000000
O    -6.006830000000     -9.658140000000      0.600216000000
H    -9.665422000000     -7.614598000000     -0.520095000000
H    -8.107356000000     -7.921665000000      1.206434000000
H    -6.837450000000     -7.282577000000      0.151449000000
N    -7.788687000000    -10.273769000000     -0.695678000000
C    -7.345679000000    -11.638279000000     -0.922675000000
C    -6.777251000000    -11.955948000000     -2.317300000000
O    -5.824534000000    -12.726528000000     -2.420455000000
H    -8.630607000000     -9.959210000000     -1.168089000000
H    -6.563550000000    -11.866152000000     -0.199538000000
N    -7.409448000000    -11.419439000000     -3.393350000000
C    -7.104424000000    -11.896280000000     -4.742319000000
C    -5.656938000000    -11.634896000000     -5.192519000000
O    -4.911107000000    -12.562929000000     -5.498333000000
H    -8.231132000000    -10.839834000000     -3.261331000000
H    -7.247575000000    -12.978456000000     -4.809163000000
N    -5.257819000000    -10.333905000000     -5.202903000000
C    -3.898311000000    -10.028341000000     -5.642158000000
C    -2.880631000000    -10.636934000000     -4.670372000000
O    -1.793806000000    -11.059609000000     -5.093023000000
C    -3.694013000000     -8.497453000000     -5.832395000000
O    -4.676590000000     -8.002498000000     -6.729736000000
C    -2.326891000000     -8.179974000000     -6.427737000000
H    -5.955683000000     -9.593322000000     -5.198781000000
H    -3.706545000000    -10.512827000000     -6.605180000000
H    -3.792129000000     -8.002665000000     -4.852526000000
H    -5.511357000000     -7.904807000000     -6.227494000000
H    -2.220203000000     -7.095299000000     -6.514797000000
H    -2.247264000000     -8.617866000000     -7.428435000000
H    -1.508800000000     -8.569024000000     -5.817759000000
N    -3.218076000000    -10.688413000000     -3.367103000000
C    -2.336313000000    -11.231781000000     -2.338359000000
C    -1.922069000000    -12.691569000000     -2.625934000000
O    -0.773565000000    -13.074150000000     -2.392442000000
C    -3.054296000000    -11.137197000000     -0.970203000000
O    -3.664748000000     -9.843232000000     -0.920485000000
C    -2.091962000000    -11.349774000000      0.195328000000
H    -4.062384000000    -10.233217000000     -3.042220000000
H    -1.398941000000    -10.665584000000     -2.314888000000
H    -3.841829000000    -11.902598000000     -0.953761000000
H    -4.409233000000     -9.868056000000     -0.286087000000
H    -2.638972000000    -11.324423000000      1.144045000000
H    -1.575547000000    -12.311518000000      0.116026000000
H    -1.338030000000    -10.555545000000      0.213068000000
N    -2.886867000000    -13.505152000000     -3.118950000000
C    -2.597043000000    -14.880913000000     -3.491338000000
C    -1.787584000000    -15.079013000000     -4.790674000000
O    -1.434246000000    -16.204615000000     -5.116202000000
H    -3.820023000000    -13.142971000000     -3.290240000000
H    -2.022846000000    -15.366105000000     -2.697225000000
N    -1.503106000000    -13.939180000000     -5.473676000000
C    -0.691490000000    -13.879092000000     -6.674163000000
C     0.600316000000    -13.054738000000     -6.443931000000
O     1.270848000000    -12.644043000000     -7.388964000000
C    -1.521169000000    -13.289177000000     -7.866954000000
O    -2.859455000000    -13.764028000000     -7.843504000000
C    -0.946748000000    -13.685321000000     -9.221179000000
H    -1.844219000000    -13.053034000000     -5.120655000000
H    -0.411699000000    -14.911862000000     -6.908362000000
H    -1.504821000000    -12.192343000000     -7.767800000000
H    -3.281031000000    -13.473907000000     -7.017102000000
H    -1.551035000000    -13.243245000000    -10.020680000000
H    -0.982774000000    -14.775647000000     -9.332943000000
H     0.086299000000    -13.345786000000     -9.308018000000
N     0.926016000000    -12.804938000000     -5.143303000000
C     2.054341000000    -11.969559000000     -4.762689000000
C     1.682974000000    -10.988931000000     -3.637577000000
O     0.654990000000    -10.082453000000     -4.043975000000
C     2.884643000000    -10.149149000000     -3.219569000000
H     0.360715000000    -13.206819000000     -4.403799000000
H     2.368187000000    -11.426741000000     -5.658477000000
H     1.330181000000    -11.574712000000     -2.774738000000
H    -0.072353000000    -10.595865000000     -4.448226000000
H     2.597286000000     -9.444843000000     -2.431991000000
H     3.693069000000    -10.782088000000     -2.837220000000
H     3.263522000000     -9.573250000000     -4.072002000000
C     2.965605000000     -2.443350000000     -8.190038000000
C     2.198156000000     -3.698107000000     -7.755438000000
C     2.031475000000     -4.776248000000     -8.845809000000
C     3.378125000000     -5.343629000000     -9.320658000000
C     1.114157000000     -5.904662000000     -8.350765000000
H     2.493629000000     -1.973196000000     -9.061959000000
H     2.702698000000     -4.150958000000     -6.887243000000
H     1.196614000000     -3.400301000000     -7.411064000000
H     1.541688000000     -4.298381000000     -9.708971000000
H     0.132471000000     -5.521159000000     -8.047399000000
H     0.952657000000     -6.658385000000     -9.129856000000
H     1.556931000000     -6.419198000000     -7.487208000000
H     4.021999000000     -4.572163000000     -9.756856000000
H     3.923654000000     -5.804213000000     -8.486138000000
H     3.228438000000     -6.117224000000    -10.082618000000
O    -7.009285000000     -7.829242000000     -5.158596000000
H    -6.874273000000     -7.735445000000     -4.188521000000
H    -7.067210000000     -6.881082000000     -5.446538000000
O    -6.861507000000     -5.140745000000     -5.501726000000
H    -5.942190000000     -5.019826000000     -5.160875000000
H    -6.822607000000     -4.762139000000     -6.394127000000
H     2.900010000000    -12.590657000000     -4.430922000000
H     4.003279000000     -2.670556000000     -8.456307000000
H   -13.091528000000     -8.743619000000     -2.272325000000
H     2.992204000000     -1.697429000000     -7.386016000000
H    -8.185575000000    -12.321722000000     -0.743305000000
H    -3.543986000000    -15.415083000000     -3.599862000000
H    -7.800196000000    -11.400770000000     -5.426625000000
