# Supplementary material for: Biotransformation of Bisphenol by Human Cytochrome P450 2C9 Enzymes: A Density Functional Theory Study
Source: Inorg Chem. 2023 Jan 18;62(5):2244–56. doi: 10.1021/acs.inorgchem.2c03984 (PMC9923688; doi:10.1021/acs.inorgchem.2c03984)
Supplement: Supplementary file 2 — ic2c03984_si_002.zip [file ic2c03984_si_002.zip › XYZ Coordinates of Optimized Structures/4ReBPA.xyz]

C     0.568778000000     -0.822069000000      0.917957000000
C     0.261954000000     -1.061884000000      2.390823000000
O     1.081042000000     -1.580626000000      3.149552000000
C     0.884112000000     -2.139135000000      0.189558000000
H    -0.249111000000     -0.297264000000      0.416762000000
H     1.750090000000     -2.608752000000      0.672112000000
H     1.135938000000     -1.947814000000     -0.856393000000
N    -0.982250000000     -0.687954000000      2.805908000000
C    -1.409744000000     -0.839164000000      4.185714000000
C    -1.756381000000     -2.256960000000      4.674623000000
O    -2.092716000000     -2.410457000000      5.842427000000
H    -1.649799000000     -0.350990000000      2.124138000000
H    -0.611870000000     -0.488552000000      4.847216000000
N    -1.642506000000     -3.265766000000      3.767282000000
C    -1.683827000000     -4.659570000000      4.167487000000
C    -0.322989000000     -5.371000000000      4.277160000000
O    -0.300870000000     -6.582522000000      4.471828000000
H    -1.350421000000     -3.056953000000      2.818039000000
H    -2.291952000000     -5.240987000000      3.467818000000
H    -2.160832000000     -4.705284000000      5.149786000000
N     0.781723000000     -4.589993000000      4.155841000000
C     2.120921000000     -5.135903000000      4.276036000000
H     0.685632000000     -3.592727000000      3.998936000000
H     2.742599000000     -4.813804000000      3.433547000000
H     2.602650000000     -4.814451000000      5.208274000000
H     2.039881000000     -6.224007000000      4.276697000000
H    -2.281683000000     -0.202455000000      4.357145000000
H     1.456673000000     -0.178435000000      0.868392000000
S    -0.439717000000     -3.400438000000      0.301121000000
Fe   -2.191883000000     -3.415181000000     -1.655465000000
C    -1.925003000000     -0.005056000000     -1.872364000000
C     0.204220000000     -3.750370000000     -4.072724000000
C    -2.272118000000     -6.812489000000     -1.269505000000
C    -4.289346000000     -3.066405000000      1.038151000000
N    -1.058218000000     -2.137170000000     -2.723741000000
C    -1.150049000000     -0.765340000000     -2.737751000000
C    -0.295576000000     -0.215220000000     -3.759663000000
C     0.317085000000     -1.268707000000     -4.367060000000
C    -0.171375000000     -2.460983000000     -3.721933000000
N    -1.224521000000     -4.962566000000     -2.491151000000
C    -0.286894000000     -4.910023000000     -3.491449000000
C     0.139875000000     -6.239251000000     -3.854118000000
C    -0.551876000000     -7.105100000000     -3.066554000000
C    -1.405348000000     -6.297333000000     -2.224753000000
N    -3.089073000000     -4.676428000000     -0.370763000000
C    -3.053063000000     -6.048067000000     -0.411868000000
C    -3.923225000000     -6.606158000000      0.594616000000
C    -4.487047000000     -5.552140000000      1.247707000000
C    -3.963788000000     -4.354249000000      0.638255000000
N    -2.889389000000     -1.851964000000     -0.572824000000
C    -3.781669000000     -1.904771000000      0.476523000000
C    -4.137871000000     -0.573996000000      0.894258000000
C    -3.478659000000      0.290455000000      0.068176000000
C    -2.716085000000     -0.512955000000     -0.852165000000
H    -1.895796000000      1.073660000000     -1.992694000000
H     0.929524000000     -3.860660000000     -4.872400000000
H    -2.361372000000     -7.890886000000     -1.181238000000
H    -4.990055000000     -2.959818000000      1.860251000000
H    -0.463241000000     -8.185003000000     -3.050081000000
H     0.877893000000     -6.469998000000     -4.610920000000
H    -4.065622000000     -7.664646000000      0.763808000000
H    -5.179885000000     -5.565053000000      2.079607000000
H     1.032106000000     -1.259356000000     -5.179531000000
H    -0.185085000000      0.841523000000     -3.966940000000
H    -3.512867000000      1.372685000000      0.059271000000
H    -4.823468000000     -0.345030000000      1.700528000000
O    -3.427119000000     -3.408934000000     -2.721145000000
C    -3.308812000000     -2.719979000000     -6.043164000000
C    -5.235240000000     -1.514809000000    -10.364301000000
C    -3.168418000000     -2.629592000000     -8.483500000000
C    -2.988987000000     -2.043278000000     -7.224704000000
C    -3.808585000000     -4.021439000000     -6.106937000000
C    -3.993218000000     -4.638043000000     -7.351721000000
C    -3.678866000000     -3.939648000000     -8.514094000000
H    -1.737057000000     -3.698799000000    -10.606626000000
H    -1.169985000000     -2.156328000000    -11.280973000000
C    -2.409059000000     -0.445701000000     -9.596123000000
C    -1.536931000000     -2.648353000000    -10.372695000000
C    -2.786548000000     -1.932304000000     -9.805201000000
C    -3.978294000000     -1.978477000000    -10.783569000000
C    -3.870925000000     -2.420721000000    -12.109595000000
C    -4.959575000000     -2.402292000000    -12.982246000000
C    -6.197170000000     -1.930318000000    -12.542662000000
C    -6.331398000000     -1.485162000000    -11.222760000000
H    -2.924467000000     -2.793160000000    -12.486407000000
H    -4.862214000000     -2.751865000000    -14.005389000000
O    -7.235348000000     -1.929930000000    -13.435136000000
H    -7.293528000000     -1.119614000000    -10.866024000000
H    -5.364634000000     -1.179393000000     -9.338599000000
O    -4.169573000000     -4.733303000000     -4.985263000000
H    -3.175356000000     -2.239555000000     -5.078208000000
H    -4.346648000000     -5.665727000000     -7.388715000000
H    -3.836705000000     -4.426818000000     -9.472777000000
H    -3.882131000000     -4.258859000000     -4.164116000000
H    -2.597679000000     -1.034787000000     -7.141032000000
H    -8.024260000000     -1.573965000000    -12.997745000000
H    -0.732472000000     -2.621410000000     -9.630017000000
H    -3.225236000000      0.123631000000     -9.139240000000
H    -1.519974000000     -0.342102000000     -8.962907000000
H    -2.184724000000      0.014502000000    -10.564000000000
C   -12.386078000000     -9.551014000000     -2.490038000000
C   -10.952185000000     -9.079151000000     -2.616706000000
O   -10.007570000000     -9.876220000000     -2.648106000000
H   -12.679022000000    -10.036692000000     -3.427507000000
H   -12.446917000000    -10.305271000000     -1.701020000000
N   -10.751471000000     -7.732545000000     -2.680206000000
C    -9.460271000000     -7.163449000000     -3.089354000000
C    -8.341710000000     -7.439598000000     -2.075383000000
O    -7.162328000000     -7.475501000000     -2.429665000000
C    -9.601514000000     -5.656560000000     -3.341896000000
H   -11.563824000000     -7.135051000000     -2.766163000000
H    -9.126343000000     -7.652523000000     -4.010873000000
H   -10.383143000000     -5.471962000000     -4.088062000000
H    -9.856530000000     -5.117426000000     -2.422239000000
H    -8.665218000000     -5.258961000000     -3.742385000000
N    -8.689967000000     -7.626312000000     -0.777197000000
C    -7.674739000000     -7.982991000000      0.200037000000
C    -7.072433000000     -9.388004000000      0.029335000000
O    -6.011193000000     -9.655877000000      0.599711000000
H    -9.668120000000     -7.613556000000     -0.525775000000
H    -8.110118000000     -7.917109000000      1.201624000000
H    -6.839961000000     -7.280148000000      0.145752000000
N    -7.791338000000    -10.271755000000     -0.698394000000
C    -7.348626000000    -11.636671000000     -0.923585000000
C    -6.778502000000    -11.955530000000     -2.317252000000
O    -5.824869000000    -12.725200000000     -2.418646000000
H    -8.632553000000     -9.957311000000     -1.172120000000
H    -6.567486000000    -11.864214000000     -0.199281000000
N    -7.410283000000    -11.420939000000     -3.394528000000
C    -7.103375000000    -11.898874000000     -4.742675000000
C    -5.655696000000    -11.636482000000     -5.191673000000
O    -4.908739000000    -12.564071000000     -5.496091000000
H    -8.232593000000    -10.841907000000     -3.263930000000
H    -7.245359000000    -12.981263000000     -4.808544000000
N    -5.257796000000    -10.335141000000     -5.202695000000
C    -3.898184000000    -10.028516000000     -5.640945000000
C    -2.880762000000    -10.635516000000     -4.667918000000
O    -1.793486000000    -11.057975000000     -5.089584000000
C    -3.695474000000     -8.497576000000     -5.832188000000
O    -4.677173000000     -8.004943000000     -6.731805000000
C    -2.327662000000     -8.178761000000     -6.425171000000
H    -5.956404000000     -9.595276000000     -5.199963000000
H    -3.705085000000    -10.513435000000     -6.603480000000
H    -3.796089000000     -8.001990000000     -4.852988000000
H    -5.512772000000     -7.907412000000     -6.230942000000
H    -2.222418000000     -7.094029000000     -6.513099000000
H    -2.245331000000     -8.617594000000     -7.425241000000
H    -1.510190000000     -8.565903000000     -5.813141000000
N    -3.218933000000    -10.686107000000     -3.364794000000
C    -2.337339000000    -11.228025000000     -2.335121000000
C    -1.921842000000    -12.687716000000     -2.621361000000
O    -0.773172000000    -13.069279000000     -2.387071000000
C    -3.056261000000    -11.133003000000     -0.967502000000
O    -3.667555000000     -9.839394000000     -0.919058000000
C    -2.094568000000    -11.344179000000      0.198808000000
H    -4.063509000000    -10.230880000000     -3.040635000000
H    -1.400425000000    -10.661073000000     -2.311484000000
H    -3.843328000000    -11.898887000000     -0.951076000000
H    -4.412517000000     -9.864399000000     -0.285243000000
H    -2.642230000000    -11.318494000000      1.147140000000
H    -1.577514000000    -12.305668000000      0.120557000000
H    -1.341136000000    -10.549480000000      0.216496000000
N    -2.885847000000    -13.502432000000     -3.114116000000
C    -2.594847000000    -14.878294000000     -3.485190000000
C    -1.784890000000    -15.076998000000     -4.784124000000
O    -1.430874000000    -16.202682000000     -5.108659000000
H    -3.819133000000    -13.141020000000     -3.286296000000
H    -2.020437000000    -15.362257000000     -2.690479000000
N    -1.500750000000    -13.937557000000     -5.467904000000
C    -0.688729000000    -13.877987000000     -6.668143000000
C     0.602506000000    -13.052679000000     -6.438097000000
O     1.273181000000    -12.642417000000     -7.383220000000
C    -1.518341000000    -13.289563000000     -7.861712000000
O    -2.856356000000    -13.765159000000     -7.838307000000
C    -0.943234000000    -13.686521000000     -9.215410000000
H    -1.842492000000    -13.051318000000     -5.115732000000
H    -0.408250000000    -14.910788000000     -6.901387000000
H    -1.502652000000    -12.192631000000     -7.763489000000
H    -3.278457000000    -13.474409000000     -7.012388000000
H    -1.547514000000    -13.245481000000    -10.015489000000
H    -0.978593000000    -14.776965000000     -9.326253000000
H     0.089649000000    -13.346473000000     -9.302189000000
N     0.927404000000    -12.801393000000     -5.137566000000
C     2.054962000000    -11.964862000000     -4.757180000000
C     1.682391000000    -10.983516000000     -3.633071000000
O     0.654022000000    -10.078091000000     -4.040690000000
C     2.883314000000    -10.142585000000     -3.215212000000
H     0.362009000000    -13.202946000000     -4.397956000000
H     2.368803000000    -11.422586000000     -5.653297000000
H     1.329635000000    -11.568834000000     -2.769894000000
H    -0.072911000000    -10.592340000000     -4.444596000000
H     2.595089000000     -9.437797000000     -2.428382000000
H     3.691990000000    -10.774652000000     -2.831941000000
H     3.262193000000     -9.567147000000     -4.067956000000
C     2.959685000000     -2.449418000000     -8.183381000000
C     2.193147000000     -3.704675000000     -7.748618000000
C     2.028665000000     -4.783765000000     -8.838393000000
C     3.376352000000     -5.350587000000     -9.310962000000
C     1.111465000000     -5.912421000000     -8.343699000000
H     2.487877000000     -1.980203000000     -9.055905000000
H     2.697356000000     -4.156420000000     -6.879658000000
H     1.191006000000     -3.407700000000     -7.405323000000
H     1.539733000000     -4.306932000000     -9.702623000000
H     0.128993000000     -5.529392000000     -8.042314000000
H     0.951851000000     -6.667087000000     -9.122271000000
H     1.553223000000     -6.425677000000     -7.478867000000
H     4.020421000000     -4.578980000000     -9.746633000000
H     3.920922000000     -5.810390000000     -8.475388000000
H     3.228267000000     -6.124697000000    -10.072714000000
O    -7.011774000000     -7.831311000000     -5.163561000000
H    -6.877213000000     -7.736263000000     -4.193543000000
H    -7.069671000000     -6.883570000000     -5.452798000000
O    -6.862860000000     -5.143260000000     -5.510711000000
H    -5.942589000000     -5.024163000000     -5.171944000000
H    -6.825032000000     -4.766002000000     -6.403722000000
H     2.900931000000    -12.585074000000     -4.424518000000
H     3.997779000000     -2.675716000000     -8.448797000000
H   -13.093645000000     -8.744553000000     -2.277039000000
H     2.984956000000     -1.703022000000     -7.379753000000
H    -8.189070000000    -12.319577000000     -0.744738000000
H    -3.541323000000    -15.413350000000     -3.593417000000
H    -7.798934000000    -11.404797000000     -5.428236000000
