# Supplementary material for: Biotransformation of Bisphenol by Human Cytochrome P450 2C9 Enzymes: A Density Functional Theory Study
Source: Inorg Chem. 2023 Jan 18;62(5):2244–56. doi: 10.1021/acs.inorgchem.2c03984 (PMC9923688; doi:10.1021/acs.inorgchem.2c03984)
Supplement: Supplementary file 2 — ic2c03984_si_002.zip [file ic2c03984_si_002.zip › XYZ Coordinates of Optimized Structures/4TS3B.xyz]

C     4.561578000000     -5.588444000000     -0.783603000000
C     5.605253000000     -5.850834000000      0.298805000000
O     5.325621000000     -6.096831000000      1.468863000000
C     3.155623000000     -5.376081000000     -0.221248000000
H     4.866112000000     -4.727866000000     -1.389102000000
H     2.847764000000     -6.244430000000      0.367716000000
H     2.447810000000     -5.264274000000     -1.052309000000
N     6.909662000000     -5.796341000000     -0.127148000000
C     7.992259000000     -6.313600000000      0.701622000000
C     8.399992000000     -5.454342000000      1.908159000000
O     9.131613000000     -5.930213000000      2.765294000000
H     7.079886000000     -5.676384000000     -1.116477000000
H     7.726958000000     -7.292716000000      1.112721000000
N     7.914267000000     -4.182150000000      1.930558000000
C     8.093074000000     -3.299621000000      3.065480000000
C     6.808224000000     -2.971644000000      3.844441000000
O     6.739209000000     -1.920779000000      4.484582000000
H     7.311891000000     -3.885502000000      1.174467000000
H     8.532966000000     -2.347717000000      2.757350000000
H     8.795437000000     -3.795431000000      3.742963000000
N     5.836438000000     -3.913765000000      3.802891000000
C     4.587059000000     -3.782574000000      4.533121000000
H     5.935760000000     -4.703990000000      3.174540000000
H     4.670416000000     -2.912182000000      5.185270000000
H     3.741927000000     -3.647665000000      3.849233000000
H     4.408622000000     -4.675820000000      5.141972000000
H     8.875994000000     -6.445766000000      0.070670000000
H     4.552405000000     -6.461001000000     -1.455423000000
S     2.983744000000     -3.904461000000      0.841611000000
Fe    2.940990000000     -1.631179000000     -0.487851000000
C     5.981261000000     -1.679671000000     -2.006618000000
C     1.618350000000     -3.487868000000     -3.046540000000
C    -0.138653000000     -1.465498000000      0.988628000000
C     4.386724000000     -0.513521000000      2.417073000000
N     3.657133000000     -2.436395000000     -2.189731000000
C     4.923605000000     -2.259420000000     -2.693672000000
C     5.021649000000     -2.850264000000     -4.008592000000
C     3.805010000000     -3.396954000000     -4.284300000000
C     2.959920000000     -3.120794000000     -3.145590000000
N     1.126578000000     -2.390671000000     -0.906095000000
C     0.766572000000     -3.136194000000     -2.009261000000
C    -0.644490000000     -3.434068000000     -1.967557000000
C    -1.150476000000     -2.831696000000     -0.856556000000
C    -0.042893000000     -2.178122000000     -0.197361000000
N     2.258345000000     -1.033848000000      1.314332000000
C     0.947929000000     -0.975079000000      1.712880000000
C     0.853731000000     -0.454471000000      3.057356000000
C     2.131819000000     -0.249079000000      3.485219000000
C     3.002417000000     -0.605877000000      2.391602000000
N     4.810924000000     -1.179428000000      0.092369000000
C     5.222038000000     -0.750569000000      1.326350000000
C     6.644876000000     -0.517944000000      1.329727000000
C     7.085815000000     -0.792610000000      0.066331000000
C     5.933435000000     -1.218327000000     -0.691943000000
H     6.939303000000     -1.629426000000     -2.516365000000
H     1.191312000000     -4.047804000000     -3.873012000000
H    -1.122356000000     -1.335640000000      1.430857000000
H     4.862482000000     -0.227841000000      3.349522000000
H    -2.175271000000     -2.863341000000     -0.504837000000
H    -1.175844000000     -4.023202000000     -2.704079000000
H    -0.071169000000     -0.294913000000      3.595275000000
H     2.471703000000      0.102491000000      4.451318000000
H     3.490053000000     -3.928477000000     -5.173310000000
H     5.912619000000     -2.845025000000     -4.624090000000
H     8.094651000000     -0.731193000000     -0.322828000000
H     7.206741000000     -0.198086000000      2.197143000000
O     2.651706000000     -0.131145000000     -1.336244000000
C     2.683860000000      1.560085000000     -0.620920000000
C     5.118417000000      5.915630000000     -0.274714000000
C     4.360988000000      3.191971000000     -1.418492000000
C     3.992256000000      2.152686000000     -0.578198000000
C     1.746833000000      2.132204000000     -1.550536000000
C     2.086805000000      3.199448000000     -2.362950000000
C     3.381394000000      3.728575000000     -2.291175000000
H     5.885282000000      3.634209000000     -3.669845000000
H     7.474419000000      3.610037000000     -2.873985000000
C     6.677567000000      3.259049000000     -0.309691000000
C     6.432122000000      3.280321000000     -2.789864000000
C     5.790184000000      3.770624000000     -1.468934000000
C     5.738562000000      5.308732000000     -1.378489000000
C     6.324862000000      6.158781000000     -2.326679000000
C     6.303896000000      7.546859000000     -2.185505000000
C     5.690986000000      8.125176000000     -1.073294000000
C     5.092738000000      7.299242000000     -0.114599000000
H     6.815240000000      5.743932000000     -3.200708000000
H     6.763475000000      8.191743000000     -2.928047000000
O     5.701180000000      9.490723000000     -0.975611000000
H     4.612298000000      7.739682000000      0.758591000000
H     4.642603000000      5.291597000000      0.477853000000
O     0.532584000000      1.514472000000     -1.671988000000
H     2.282316000000      1.179111000000      0.313212000000
H     1.359419000000      3.592072000000     -3.067394000000
H     3.642214000000      4.563599000000     -2.934669000000
H     0.722689000000      0.567526000000     -1.488587000000
H     4.689831000000      1.750782000000      0.146218000000
H     5.284536000000      9.749584000000     -0.139245000000
H     6.420983000000      2.185816000000     -2.811479000000
H     6.258822000000      3.511171000000      0.670124000000
H     6.810004000000      2.173177000000     -0.353726000000
H     7.667159000000      3.723440000000     -0.376506000000
C    -2.174415000000      8.407226000000      3.078681000000
C    -1.893628000000      7.025971000000      2.522177000000
O    -2.713792000000      6.107539000000      2.627841000000
H    -2.598072000000      8.310252000000      4.081624000000
H    -1.290072000000      9.049950000000      3.118028000000
N    -0.688129000000      6.845446000000      1.912339000000
C    -0.401901000000      5.668736000000      1.079957000000
C    -0.366083000000      4.357784000000      1.876350000000
O    -0.591315000000      3.284291000000      1.316689000000
C     0.918289000000      5.873047000000      0.326666000000
H    -0.110216000000      7.662090000000      1.759440000000
H    -1.216887000000      5.527349000000      0.360464000000
H     0.852140000000      6.745532000000     -0.332786000000
H     1.756413000000      6.015840000000      1.018655000000
H     1.133116000000      4.999845000000     -0.294007000000
N    -0.066570000000      4.414691000000      3.199375000000
C    -0.130803000000      3.207689000000      4.007098000000
C    -1.547399000000      2.650863000000      4.227444000000
O    -1.680975000000      1.480588000000      4.600737000000
H     0.095697000000      5.314958000000      3.627458000000
H     0.310540000000      3.414953000000      4.986724000000
H     0.448785000000      2.409617000000      3.537318000000
N    -2.573572000000      3.513465000000      4.054804000000
C    -3.954515000000      3.134747000000      4.296584000000
C    -4.871416000000      2.968380000000      3.073282000000
O    -5.813780000000      2.182045000000      3.134477000000
H    -2.383974000000      4.449054000000      3.707968000000
H    -3.956368000000      2.187090000000      4.833966000000
N    -4.650356000000      3.768656000000      1.996924000000
C    -5.673924000000      3.901498000000      0.961883000000
C    -5.902933000000      2.628852000000      0.129406000000
O    -6.981819000000      2.041367000000      0.130755000000
H    -3.898600000000      4.448705000000      2.010603000000
H    -6.640771000000      4.144008000000      1.411517000000
N    -4.838785000000      2.207021000000     -0.611010000000
C    -4.958875000000      0.965773000000     -1.369184000000
C    -5.138655000000     -0.263944000000     -0.464616000000
O    -5.757416000000     -1.251812000000     -0.888387000000
C    -3.770825000000      0.846280000000     -2.345503000000
O    -3.833491000000      1.944296000000     -3.277768000000
C    -3.759745000000     -0.433394000000     -3.168527000000
H    -3.939873000000      2.717739000000     -0.572595000000
H    -5.879058000000      0.996006000000     -1.962077000000
H    -2.836622000000      0.926803000000     -1.767304000000
H    -4.206768000000      2.710231000000     -2.808021000000
H    -2.959210000000     -0.369812000000     -3.912653000000
H    -4.711135000000     -0.565563000000     -3.691602000000
H    -3.582472000000     -1.311539000000     -2.542955000000
N    -4.633996000000     -0.192486000000      0.779347000000
C    -4.777184000000     -1.269358000000      1.752874000000
C    -6.252970000000     -1.647444000000      1.985618000000
O    -6.565579000000     -2.814098000000      2.240314000000
C    -4.111498000000     -0.830967000000      3.080391000000
O    -2.886223000000     -0.192683000000      2.710525000000
C    -3.876403000000     -2.012541000000      4.017315000000
H    -4.033336000000      0.577395000000      1.049773000000
H    -4.291808000000     -2.174217000000      1.372911000000
H    -4.771311000000     -0.094273000000      3.559355000000
H    -2.532296000000      0.298928000000      3.480279000000
H    -3.453807000000     -1.661307000000      4.965389000000
H    -4.809488000000     -2.544658000000      4.226017000000
H    -3.169991000000     -2.717423000000      3.565691000000
N    -7.162135000000     -0.647178000000      1.913759000000
C    -8.577246000000     -0.917912000000      2.104888000000
C    -9.258002000000     -1.774407000000      1.018911000000
O   -10.344713000000     -2.284786000000      1.249416000000
H    -6.869860000000      0.303702000000      1.709317000000
H    -8.741996000000     -1.447517000000      3.047000000000
N    -8.589215000000     -1.884589000000     -0.169434000000
C    -9.038882000000     -2.759070000000     -1.247714000000
C    -8.028543000000     -3.900954000000     -1.514360000000
O    -7.954069000000     -4.447475000000     -2.612155000000
C    -9.330695000000     -1.928614000000     -2.535117000000
O   -10.029275000000     -0.737517000000     -2.197061000000
C   -10.202877000000     -2.667011000000     -3.543119000000
H    -7.652441000000     -1.498139000000     -0.251549000000
H    -9.978884000000     -3.201202000000     -0.897734000000
H    -8.360938000000     -1.681376000000     -2.999426000000
H    -9.580125000000     -0.357341000000     -1.423945000000
H   -10.416685000000     -2.004475000000     -4.388692000000
H   -11.158017000000     -2.940335000000     -3.079131000000
H    -9.699612000000     -3.566653000000     -3.897348000000
N    -7.241728000000     -4.259358000000     -0.458994000000
C    -6.246335000000     -5.316485000000     -0.560518000000
C    -4.905923000000     -4.897470000000      0.059926000000
O    -4.356198000000     -3.756188000000     -0.603677000000
C    -3.875794000000     -6.016645000000     -0.038355000000
H    -7.364455000000     -3.809674000000      0.442409000000
H    -6.124704000000     -5.537699000000     -1.623910000000
H    -5.080126000000     -4.654185000000      1.119416000000
H    -5.051403000000     -3.074828000000     -0.694631000000
H    -2.922296000000     -5.693223000000      0.391804000000
H    -4.213373000000     -6.907922000000      0.502132000000
H    -3.703748000000     -6.286473000000     -1.086767000000
C     0.433025000000      3.269054000000     -6.510268000000
C     1.119354000000      1.940908000000     -6.167003000000
C     0.154015000000      0.799761000000     -5.787518000000
C    -0.716907000000      0.351398000000     -6.971000000000
C     0.924201000000     -0.391263000000     -5.198348000000
H    -0.189136000000      3.609620000000     -5.673699000000
H     1.744767000000      1.613554000000     -7.011666000000
H     1.807458000000      2.106394000000     -5.326387000000
H    -0.513802000000      1.188539000000     -5.003245000000
H     1.490455000000     -0.104254000000     -4.304556000000
H     0.243311000000     -1.203622000000     -4.915393000000
H     1.637366000000     -0.797260000000     -5.928716000000
H    -1.318294000000      1.172413000000     -7.375910000000
H    -0.093516000000     -0.040756000000     -7.786093000000
H    -1.408433000000     -0.445746000000     -6.671546000000
O    -2.459742000000      3.745014000000     -0.708129000000
H    -1.793530000000      3.405178000000     -0.073300000000
H    -2.019932000000      3.651964000000     -1.594154000000
O    -1.310823000000      3.122960000000     -3.114553000000
H    -0.719157000000      2.421877000000     -2.774209000000
H    -2.103353000000      2.651909000000     -3.454039000000
H    -6.603594000000     -6.229445000000     -0.061498000000
H    -0.209565000000      3.183132000000     -7.394055000000
H    -2.930965000000      8.890681000000      2.450456000000
H     1.173298000000      4.050336000000     -6.721394000000
H    -4.425233000000      3.885836000000      4.944430000000
H    -9.098420000000      0.041753000000      2.158841000000
H    -5.360443000000      4.717605000000      0.304760000000
