# Supplementary material for: Biotransformation of Bisphenol by Human Cytochrome P450 2C9 Enzymes: A Density Functional Theory Study
Source: Inorg Chem. 2023 Jan 18;62(5):2244–56. doi: 10.1021/acs.inorgchem.2c03984 (PMC9923688; doi:10.1021/acs.inorgchem.2c03984)
Supplement: Supplementary file 2 — ic2c03984_si_002.zip [file ic2c03984_si_002.zip › XYZ Coordinates of Optimized Structures/4I3B.xyz]

C     2.527332000000     -1.803046000000     -1.318399000000
C     2.467668000000     -1.118745000000      0.044785000000
O     2.351208000000     -1.722594000000      1.106990000000
C     2.163772000000     -3.287949000000     -1.264927000000
H     1.876012000000     -1.274037000000     -2.021902000000
H     2.807825000000     -3.805486000000     -0.548986000000
H     2.322802000000     -3.734893000000     -2.253535000000
N     2.554150000000      0.251695000000      0.007614000000
C     2.796760000000      1.020952000000      1.222356000000
C     1.604832000000      1.173585000000      2.179810000000
O     1.790632000000      1.601300000000      3.310522000000
H     2.744562000000      0.690857000000     -0.882881000000
H     3.594841000000      0.561999000000      1.814184000000
N     0.387396000000      0.820483000000      1.680827000000
C    -0.806374000000      0.769841000000      2.499583000000
C    -1.363982000000     -0.641296000000      2.750213000000
O    -2.565089000000     -0.785382000000      2.986305000000
H     0.339553000000      0.477568000000      0.730795000000
H    -1.613108000000      1.359291000000      2.056122000000
H    -0.546805000000      1.219198000000      3.463383000000
N    -0.455906000000     -1.645760000000      2.734549000000
C    -0.808566000000     -3.025652000000      3.023071000000
H     0.494738000000     -1.452931000000      2.437473000000
H    -0.648704000000     -3.662289000000      2.146671000000
H    -0.204587000000     -3.408595000000      3.853624000000
H    -1.862019000000     -3.048778000000      3.304574000000
H     3.128224000000      2.023220000000      0.935811000000
H     3.555160000000     -1.700306000000     -1.699779000000
S     0.440600000000     -3.627499000000     -0.767686000000
Fe   -1.206212000000     -3.234531000000     -2.585769000000
C    -0.655720000000      0.044263000000     -3.289912000000
C     1.291439000000     -4.128127000000     -4.767005000000
C    -1.871408000000     -6.542197000000     -2.009709000000
C    -3.195297000000     -2.371162000000      0.057399000000
N     0.082932000000     -2.238097000000     -3.786560000000
C     0.083420000000     -0.883591000000     -4.012664000000
C     1.029486000000     -0.553181000000     -5.053379000000
C     1.605363000000     -1.724633000000     -5.443491000000
C     0.994718000000     -2.767132000000     -4.651520000000
N    -0.407407000000     -4.980949000000     -3.214073000000
C     0.639501000000     -5.153153000000     -4.098505000000
C     0.906946000000     -6.559291000000     -4.281288000000
C    -0.004320000000     -7.242271000000     -3.535979000000
C    -0.827860000000     -6.253350000000     -2.877102000000
N    -2.375194000000     -4.242556000000     -1.300347000000
C    -2.557419000000     -5.599818000000     -1.243728000000
C    -3.467217000000     -5.941947000000     -0.174200000000
C    -3.792130000000     -4.774759000000      0.448826000000
C    -3.112156000000     -3.718239000000     -0.259795000000
N    -1.815180000000     -1.506667000000     -1.777705000000
C    -2.613044000000     -1.338188000000     -0.679220000000
C    -2.816396000000      0.062844000000     -0.415318000000
C    -2.138744000000      0.743126000000     -1.388125000000
C    -1.505606000000     -0.247724000000     -2.223536000000
H    -0.532700000000      1.091503000000     -3.551441000000
H     2.066903000000     -4.410541000000     -5.472932000000
H    -2.133673000000     -7.584597000000     -1.851917000000
H    -3.755507000000     -2.089000000000      0.942830000000
H    -0.078174000000     -8.317148000000     -3.416441000000
H     1.691305000000     -6.964859000000     -4.907406000000
H    -3.784410000000     -6.947053000000      0.068522000000
H    -4.423584000000     -4.624890000000      1.315450000000
H     2.361655000000     -1.885127000000     -6.201311000000
H     1.219661000000      0.446622000000     -5.423134000000
H    -2.063495000000      1.813809000000     -1.531887000000
H    -3.399990000000      0.448998000000      0.409760000000
O    -2.386513000000     -3.174984000000     -3.983183000000
C    -3.810606000000     -3.164004000000     -3.914294000000
C    -8.020083000000     -1.037673000000     -2.956615000000
C    -5.549843000000     -1.477050000000     -4.641604000000
C    -4.454743000000     -1.800879000000     -3.886959000000
C    -4.280491000000     -3.967222000000     -5.102540000000
C    -5.378470000000     -3.634538000000     -5.848953000000
C    -6.057328000000     -2.424084000000     -5.589600000000
H    -6.592147000000      0.030855000000     -6.730069000000
H    -6.596775000000      1.595161000000     -5.891566000000
C    -5.625254000000      0.821497000000     -3.493124000000
C    -6.135210000000      0.600917000000     -5.915617000000
C    -6.264054000000     -0.110603000000     -4.548222000000
C    -7.734871000000     -0.349303000000     -4.146816000000
C    -8.827870000000      0.113914000000     -4.892445000000
C   -10.144747000000     -0.087170000000     -4.474545000000
C   -10.400832000000     -0.760738000000     -3.280012000000
C    -9.327696000000     -1.241825000000     -2.520577000000
H    -8.665032000000      0.649991000000     -5.821396000000
H   -10.980294000000      0.283264000000     -5.060548000000
O   -11.708999000000     -0.930572000000     -2.904876000000
H    -9.514419000000     -1.767219000000     -1.584248000000
H    -7.200888000000     -1.429181000000     -2.359257000000
O    -3.525681000000     -5.071459000000     -5.366840000000
H    -4.111657000000     -3.709118000000     -2.996348000000
H    -5.687148000000     -4.278654000000     -6.668302000000
H    -6.939827000000     -2.179849000000     -6.171912000000
H    -2.662481000000     -4.879652000000     -4.933440000000
H    -4.035337000000     -1.104432000000     -3.172841000000
H   -11.729889000000     -1.302860000000     -2.009732000000
H    -5.075090000000      0.728296000000     -6.157876000000
H    -5.644407000000      0.387385000000     -2.489173000000
H    -4.582417000000      1.043700000000     -3.744840000000
H    -6.176409000000      1.767517000000     -3.458005000000
C   -11.878364000000     -8.475169000000     -3.316510000000
C   -10.397296000000     -8.155829000000     -3.351031000000
O    -9.544081000000     -9.023413000000     -3.131341000000
H   -12.125960000000     -9.083467000000     -4.193613000000
H   -12.094281000000     -9.078737000000     -2.431009000000
N   -10.055624000000     -6.865500000000     -3.620898000000
C    -8.681336000000     -6.474828000000     -3.965172000000
C    -7.691672000000     -6.676864000000     -2.811750000000
O    -6.495254000000     -6.860418000000     -3.038190000000
C    -8.657902000000     -5.016359000000     -4.438105000000
H   -10.791627000000     -6.228924000000     -3.899531000000
H    -8.307065000000     -7.127307000000     -4.762634000000
H    -9.275549000000     -4.897119000000     -5.335405000000
H    -9.023780000000     -4.331393000000     -3.664752000000
H    -7.636355000000     -4.723525000000     -4.691702000000
N    -8.164920000000     -6.629830000000     -1.539719000000
C    -7.267279000000     -6.910051000000     -0.431881000000
C    -6.766792000000     -8.362486000000     -0.360322000000
O    -5.747759000000     -8.615389000000      0.291789000000
H    -9.153920000000     -6.494454000000     -1.386806000000
H    -7.781234000000     -6.678367000000      0.506071000000
H    -6.378521000000     -6.278200000000     -0.498453000000
N    -7.525546000000     -9.297863000000     -0.973285000000
C    -7.203169000000    -10.712773000000     -0.920990000000
C    -6.654589000000    -11.367362000000     -2.200149000000
O    -5.897724000000    -12.330601000000     -2.101453000000
H    -8.320554000000     -9.004760000000     -1.533779000000
H    -6.461510000000    -10.862287000000     -0.137156000000
N    -7.103590000000    -10.903723000000     -3.396312000000
C    -6.904904000000    -11.694240000000     -4.609954000000
C    -5.438131000000    -11.829468000000     -5.051873000000
O    -4.873389000000    -12.919994000000     -5.086585000000
H    -7.776677000000    -10.146080000000     -3.430414000000
H    -7.267641000000    -12.715481000000     -4.462776000000
N    -4.817545000000    -10.670773000000     -5.414716000000
C    -3.407151000000    -10.721779000000     -5.785339000000
C    -2.501572000000    -11.118374000000     -4.608987000000
O    -1.423299000000    -11.690636000000     -4.829215000000
C    -3.001401000000     -9.389647000000     -6.448902000000
O    -3.778271000000     -9.221367000000     -7.652210000000
C    -1.537284000000     -9.309468000000     -6.855482000000
H    -5.312674000000     -9.763373000000     -5.346250000000
H    -3.259750000000    -11.522430000000     -6.517711000000
H    -3.243714000000     -8.567801000000     -5.757206000000
H    -4.654382000000     -9.616816000000     -7.500673000000
H    -1.376666000000     -8.386418000000     -7.421794000000
H    -1.264653000000    -10.157767000000     -7.489799000000
H    -0.877532000000     -9.301696000000     -5.984753000000
N    -2.950052000000    -10.846994000000     -3.371480000000
C    -2.215366000000    -11.209671000000     -2.165182000000
C    -1.897576000000    -12.716605000000     -2.109532000000
O    -0.857492000000    -13.115245000000     -1.577570000000
C    -3.048408000000    -10.785430000000     -0.930436000000
O    -3.578692000000     -9.493306000000     -1.239603000000
C    -2.208178000000    -10.763421000000      0.343531000000
H    -3.780107000000    -10.281573000000     -3.236842000000
H    -1.247361000000    -10.698167000000     -2.158253000000
H    -3.877858000000    -11.498247000000     -0.825278000000
H    -4.288053000000     -9.276248000000     -0.599455000000
H    -2.837448000000    -10.508145000000      1.203477000000
H    -1.741995000000    -11.736066000000      0.528132000000
H    -1.416892000000    -10.010525000000      0.260225000000
N    -2.810962000000    -13.557645000000     -2.648913000000
C    -2.584339000000    -14.993179000000     -2.649862000000
C    -1.422336000000    -15.495720000000     -3.528775000000
O    -0.981178000000    -16.622651000000     -3.355966000000
H    -3.659674000000    -13.195724000000     -3.073654000000
H    -2.366495000000    -15.347624000000     -1.638855000000
N    -0.972062000000    -14.628378000000     -4.486362000000
C     0.196678000000    -14.908862000000     -5.314256000000
C     1.344078000000    -13.907553000000     -5.038626000000
O     2.195069000000    -13.657424000000     -5.888588000000
C    -0.199561000000    -14.939306000000     -6.822079000000
O    -1.420255000000    -15.648650000000     -6.989271000000
C     0.828368000000    -15.640930000000     -7.701344000000
H    -1.334378000000    -13.678524000000     -4.508354000000
H     0.532224000000    -15.910682000000     -5.022255000000
H    -0.318389000000    -13.894947000000     -7.157431000000
H    -2.026186000000    -15.332537000000     -6.298793000000
H     0.454541000000    -15.681703000000     -8.730063000000
H     0.973907000000    -16.670981000000     -7.354728000000
H     1.780273000000    -15.110439000000     -7.675655000000
N     1.349352000000    -13.335943000000     -3.799740000000
C     2.365376000000    -12.376491000000     -3.393534000000
C     1.747873000000    -11.148175000000     -2.709027000000
O     0.854298000000    -10.455798000000     -3.584803000000
C     2.821598000000    -10.155069000000     -2.279982000000
H     0.650887000000    -13.605659000000     -3.114869000000
H     2.903347000000    -12.081700000000     -4.298025000000
H     1.194439000000    -11.492692000000     -1.821703000000
H     0.244325000000    -11.102088000000     -3.992417000000
H     2.363237000000     -9.279602000000     -1.808500000000
H     3.511960000000    -10.611521000000     -1.561984000000
H     3.395279000000     -9.813707000000     -3.149475000000
C    -5.168305000000     -6.091010000000    -10.997238000000
C    -3.994153000000     -6.767705000000    -11.715921000000
C    -3.808224000000     -8.267004000000    -11.404674000000
C    -5.006785000000     -9.113237000000    -11.862020000000
C    -2.510685000000     -8.790801000000    -12.039041000000
H    -5.081877000000     -6.184475000000     -9.907834000000
H    -4.108318000000     -6.644580000000    -12.803957000000
H    -3.066536000000     -6.241445000000    -11.449075000000
H    -3.714838000000     -8.377877000000    -10.313746000000
H    -1.639086000000     -8.221633000000    -11.693518000000
H    -2.341951000000     -9.845164000000    -11.789718000000
H    -2.547826000000     -8.710077000000    -13.133794000000
H    -5.937508000000     -8.809299000000    -11.370242000000
H    -5.157923000000     -9.023329000000    -12.946389000000
H    -4.845097000000    -10.174565000000    -11.637869000000
O    -6.216760000000     -8.217230000000     -5.462736000000
H    -6.135660000000     -7.730125000000     -4.615500000000
H    -5.828080000000     -7.602650000000     -6.140912000000
O    -4.876878000000     -6.686461000000     -7.283809000000
H    -4.249701000000     -6.164750000000     -6.743623000000
H    -4.359406000000     -7.440015000000     -7.641276000000
H     3.084693000000    -12.846436000000     -2.706707000000
H    -6.131539000000     -6.521540000000    -11.295085000000
H   -12.516314000000     -7.586601000000     -3.315805000000
H    -5.203652000000     -5.021124000000    -11.235750000000
H    -8.103110000000    -11.275140000000     -0.639679000000
H    -3.503761000000    -15.478502000000     -2.988601000000
H    -7.482957000000    -11.211635000000     -5.403093000000
