# Supplementary material for: Biotransformation of Bisphenol by Human Cytochrome P450 2C9 Enzymes: A Density Functional Theory Study
Source: Inorg Chem. 2023 Jan 18;62(5):2244–56. doi: 10.1021/acs.inorgchem.2c03984 (PMC9923688; doi:10.1021/acs.inorgchem.2c03984)
Supplement: Supplementary file 2 — ic2c03984_si_002.zip [file ic2c03984_si_002.zip › XYZ Coordinates of Optimized Structures/2I4B.xyz]

C     3.188648000000     -3.013336000000      0.393894000000
C     4.081559000000     -1.810799000000      0.117806000000
O     4.129705000000     -0.841959000000      0.878602000000
C     1.710667000000     -2.726932000000      0.062395000000
H     3.525906000000     -3.896500000000     -0.160134000000
H     1.372480000000     -1.857845000000      0.634964000000
H     1.106902000000     -3.588409000000      0.354677000000
N     4.797915000000     -1.854109000000     -1.042462000000
C     5.674286000000     -0.767690000000     -1.445376000000
C     5.010233000000      0.575704000000     -1.793767000000
O     5.707255000000      1.577736000000     -1.892528000000
H     4.628186000000     -2.617084000000     -1.682970000000
H     6.377552000000     -0.542564000000     -0.638673000000
N     3.659216000000      0.564626000000     -1.969872000000
C     2.902723000000      1.791080000000     -2.109665000000
C     2.174253000000      2.265142000000     -0.840725000000
O     1.260340000000      3.090672000000     -0.935050000000
H     3.143314000000     -0.307651000000     -1.895045000000
H     2.153871000000      1.690132000000     -2.898915000000
H     3.604891000000      2.577790000000     -2.402088000000
N     2.628265000000      1.763659000000      0.330497000000
C     2.098708000000      2.185452000000      1.613531000000
H     3.316647000000      1.015980000000      0.328084000000
H     1.384266000000      1.456717000000      2.018430000000
H     2.917003000000      2.303535000000      2.330374000000
H     1.590130000000      3.141845000000      1.479314000000
H     6.258703000000     -1.096298000000     -2.309516000000
H     3.271442000000     -3.229752000000      1.465035000000
S     1.498382000000     -2.417374000000     -1.743021000000
Fe   -0.692067000000     -2.613181000000     -2.331468000000
C     0.294277000000     -2.759188000000     -5.585899000000
C    -0.603357000000     -5.958708000000     -2.062735000000
C    -1.871870000000     -2.360514000000      0.947510000000
C    -0.699304000000      0.863475000000     -2.509866000000
N    -0.288363000000     -4.064585000000     -3.592721000000
C     0.190540000000     -3.949071000000     -4.875587000000
C     0.597096000000     -5.243699000000     -5.367697000000
C     0.376892000000     -6.140027000000     -4.365362000000
C    -0.186285000000     -5.392731000000     -3.263534000000
N    -1.201718000000     -3.883918000000     -0.887276000000
C    -1.114878000000     -5.251943000000     -0.982360000000
C    -1.601287000000     -5.872393000000      0.228869000000
C    -1.966577000000     -4.861422000000      1.062736000000
C    -1.708545000000     -3.621736000000      0.362162000000
N    -1.402010000000     -1.007611000000     -1.056363000000
C    -1.622809000000     -1.143786000000      0.340143000000
C    -1.461637000000      0.130906000000      0.941519000000
C    -1.103847000000      1.036399000000     -0.036179000000
C    -1.049471000000      0.352605000000     -1.277238000000
N    -0.343654000000     -1.236446000000     -3.780115000000
C    -0.431663000000      0.126070000000     -3.670763000000
C    -0.115043000000      0.747068000000     -4.939772000000
C     0.165970000000     -0.258817000000     -5.811827000000
C     0.029972000000     -1.493185000000     -5.073239000000
H     0.639357000000     -2.820262000000     -6.613539000000
H    -0.539773000000     -7.038656000000     -1.955643000000
H    -2.149501000000     -2.341078000000      1.997208000000
H    -0.544035000000      1.936612000000     -2.557366000000
H    -2.375974000000     -4.926194000000      2.062868000000
H    -1.652238000000     -6.942906000000      0.374820000000
H    -1.549166000000      0.318683000000      2.004260000000
H    -0.820136000000      2.073699000000      0.084140000000
H     0.583647000000     -7.204499000000     -4.347226000000
H     1.009485000000     -5.425559000000     -6.351957000000
H     0.447434000000     -0.189385000000     -6.854729000000
H    -0.116609000000      1.814761000000     -5.118231000000
O    -2.675877000000     -2.295091000000     -2.861187000000
C    -3.823338000000     -2.993426000000     -2.769599000000
C    -7.067664000000     -6.417588000000     -0.553004000000
C    -5.818547000000     -3.831536000000     -1.605721000000
C    -4.574918000000     -3.174107000000     -1.600845000000
C    -4.347339000000     -3.497863000000     -3.980276000000
C    -5.572103000000     -4.147096000000     -4.012616000000
C    -6.302699000000     -4.311363000000     -2.830743000000
H    -8.176222000000     -2.480518000000     -1.081032000000
H    -8.052133000000     -2.509783000000      0.694563000000
C    -5.808215000000     -4.004819000000      0.956210000000
C    -7.482396000000     -2.582654000000     -0.239748000000
C    -6.680734000000     -3.905164000000     -0.322889000000
C    -7.604278000000     -5.138296000000     -0.332800000000
C    -8.979684000000     -5.065763000000     -0.070527000000
C    -9.786489000000     -6.204286000000     -0.047667000000
C    -9.232840000000     -7.463698000000     -0.290393000000
C    -7.855674000000     -7.567951000000     -0.536670000000
H    -9.451089000000     -4.105983000000      0.111984000000
H   -10.852668000000     -6.128101000000      0.145895000000
O   -10.075399000000     -8.542268000000     -0.292786000000
H    -7.397963000000     -8.537660000000     -0.718788000000
H    -6.006436000000     -6.520400000000     -0.763720000000
O    -3.607201000000     -3.301151000000     -5.121896000000
H    -2.230575000000     -1.323695000000     -1.655367000000
H    -5.951877000000     -4.521256000000     -4.958122000000
H    -7.256561000000     -4.825851000000     -2.876178000000
H    -2.832961000000     -2.776376000000     -4.824228000000
H    -4.172909000000     -2.766817000000     -0.680214000000
H    -9.644014000000     -9.305499000000     -0.730253000000
H    -6.791131000000     -1.734425000000     -0.275651000000
H    -5.122479000000     -4.856558000000      0.909511000000
H    -5.214230000000     -3.098119000000      1.115514000000
H    -6.454192000000     -4.134161000000      1.831506000000
C   -11.278414000000    -10.177166000000     -8.708431000000
C   -10.356270000000     -9.376120000000     -7.812751000000
O    -9.329530000000     -9.867591000000     -7.324223000000
H   -10.779887000000    -10.335213000000     -9.671481000000
H   -11.449649000000    -11.161110000000     -8.263738000000
N   -10.712124000000     -8.087024000000     -7.559286000000
C    -9.771702000000     -7.105377000000     -6.994981000000
C    -9.405274000000     -7.364332000000     -5.523888000000
O    -8.387648000000     -6.861788000000     -5.047971000000
C   -10.334582000000     -5.688653000000     -7.160219000000
H   -11.507734000000     -7.714630000000     -8.062221000000
H    -8.820569000000     -7.169744000000     -7.533482000000
H   -10.502405000000     -5.464368000000     -8.219158000000
H   -11.275528000000     -5.560829000000     -6.612678000000
H    -9.608299000000     -4.968918000000     -6.777576000000
N   -10.247141000000     -8.142903000000     -4.794430000000
C    -9.929980000000     -8.564422000000     -3.442892000000
C    -9.425518000000    -10.007090000000     -3.318881000000
O    -9.250690000000    -10.505068000000     -2.195409000000
H   -11.086127000000     -8.484632000000     -5.242811000000
H   -10.792628000000     -8.457757000000     -2.779785000000
H    -9.148803000000     -7.901472000000     -3.060108000000
N    -9.215294000000    -10.667265000000     -4.476196000000
C    -8.797198000000    -12.059697000000     -4.545257000000
C    -7.401023000000    -12.258513000000     -5.155307000000
O    -6.495752000000    -12.790792000000     -4.516005000000
H    -9.325443000000    -10.160863000000     -5.350935000000
H    -8.773826000000    -12.458279000000     -3.532148000000
N    -7.236629000000    -11.843645000000     -6.440142000000
C    -5.962465000000    -12.067638000000     -7.111541000000
C    -4.769615000000    -11.398163000000     -6.412436000000
O    -3.733573000000    -12.022553000000     -6.184404000000
H    -7.987651000000    -11.368294000000     -6.931926000000
H    -5.728193000000    -13.134521000000     -7.154154000000
N    -4.943806000000    -10.100879000000     -6.045905000000
C    -3.840619000000     -9.344551000000     -5.463847000000
C    -3.463399000000     -9.887844000000     -4.078188000000
O    -2.289184000000     -9.811781000000     -3.679719000000
C    -4.207850000000     -7.839135000000     -5.467160000000
O    -4.483107000000     -7.503011000000     -6.826736000000
C    -3.076724000000     -6.977302000000     -4.922426000000
H    -5.655481000000     -9.556137000000     -6.518775000000
H    -2.942014000000     -9.467226000000     -6.078423000000
H    -5.113470000000     -7.694600000000     -4.857960000000
H    -5.397332000000     -7.122324000000     -6.916149000000
H    -3.348037000000     -5.921816000000     -4.991171000000
H    -2.163197000000     -7.139210000000     -5.502928000000
H    -2.859219000000     -7.205803000000     -3.876023000000
N    -4.433292000000    -10.472203000000     -3.356056000000
C    -4.186532000000    -11.100886000000     -2.063223000000
C    -3.167693000000    -12.261928000000     -2.173548000000
O    -2.357926000000    -12.480604000000     -1.273406000000
C    -5.539777000000    -11.603217000000     -1.500217000000
O    -6.475836000000    -10.551098000000     -1.748615000000
C    -5.446086000000    -11.941283000000     -0.014995000000
H    -5.398010000000    -10.420393000000     -3.657598000000
H    -3.738509000000    -10.375753000000     -1.375353000000
H    -5.836027000000    -12.489295000000     -2.076878000000
H    -7.388768000000    -10.889257000000     -1.702334000000
H    -6.399119000000    -12.348725000000      0.340812000000
H    -4.660417000000    -12.679059000000      0.176478000000
H    -5.221603000000    -11.037938000000      0.561925000000
N    -3.245020000000    -13.013896000000     -3.303881000000
C    -2.273751000000    -14.051836000000     -3.605655000000
C    -0.952618000000    -13.585190000000     -4.256129000000
O    -0.094692000000    -14.405366000000     -4.551720000000
H    -3.895106000000    -12.750624000000     -4.036631000000
H    -2.003501000000    -14.564718000000     -2.679180000000
N    -0.833365000000    -12.237835000000     -4.413784000000
C     0.352775000000    -11.556019000000     -4.901674000000
C     0.906958000000    -10.611980000000     -3.802513000000
O     1.505741000000     -9.570412000000     -4.071264000000
C     0.052563000000    -10.771214000000     -6.217380000000
O    -0.801861000000    -11.514748000000     -7.075598000000
C     1.320787000000    -10.478472000000     -7.009987000000
H    -1.588499000000    -11.637767000000     -4.105637000000
H     1.092536000000    -12.338368000000     -5.107852000000
H    -0.425394000000     -9.821849000000     -5.930719000000
H    -1.619770000000    -11.738938000000     -6.597490000000
H     1.069785000000     -9.915993000000     -7.915289000000
H     1.793065000000    -11.419186000000     -7.316539000000
H     2.020217000000     -9.898889000000     -6.404991000000
N     0.683973000000    -11.035019000000     -2.528403000000
C     1.060633000000    -10.285739000000     -1.341795000000
C    -0.154973000000     -9.967805000000     -0.454857000000
O    -1.062960000000     -9.077570000000     -1.106452000000
C     0.276600000000     -9.307279000000      0.849507000000
H     0.128247000000    -11.870581000000     -2.397800000000
H     1.539913000000     -9.363753000000     -1.680589000000
H    -0.678264000000    -10.908319000000     -0.228819000000
H    -1.387845000000     -9.489985000000     -1.931251000000
H    -0.597078000000     -9.094729000000      1.473913000000
H     0.948575000000     -9.962639000000      1.414407000000
H     0.797894000000     -8.363023000000      0.652535000000
C    -4.231973000000     -6.552284000000    -10.897529000000
C    -3.034272000000     -7.501557000000    -11.029986000000
C    -2.936804000000     -8.594357000000     -9.945914000000
C    -4.113122000000     -9.581997000000    -10.007899000000
C    -1.601732000000     -9.347980000000    -10.049394000000
H    -4.224305000000     -6.025726000000     -9.935631000000
H    -3.053524000000     -7.983786000000    -12.019685000000
H    -2.110515000000     -6.906406000000    -11.004099000000
H    -2.979027000000     -8.099745000000     -8.965176000000
H    -0.753229000000     -8.654064000000     -9.994355000000
H    -1.485268000000    -10.082662000000     -9.243968000000
H    -1.526098000000     -9.882366000000    -11.006586000000
H    -5.073914000000     -9.085358000000     -9.828618000000
H    -4.163293000000    -10.073149000000    -10.989546000000
H    -3.990619000000    -10.368758000000     -9.252673000000
O    -6.761507000000     -6.133636000000     -7.168812000000
H    -7.189927000000     -6.088738000000     -6.291113000000
H    -6.159542000000     -5.351005000000     -7.269408000000
O    -4.541942000000     -4.633282000000     -7.459898000000
H    -4.184031000000     -4.053664000000     -6.756576000000
H    -4.097773000000     -5.492005000000     -7.325293000000
H     1.795048000000    -10.860562000000     -0.759884000000
H    -5.187600000000     -7.083739000000    -10.978149000000
H   -12.240733000000     -9.690309000000     -8.890200000000
H    -4.215151000000     -5.792142000000    -11.687812000000
H    -9.531861000000    -12.629054000000     -5.130146000000
H    -2.730574000000    -14.783363000000     -4.276593000000
H    -6.045945000000    -11.686084000000     -8.134184000000
