# Supplementary material for: Biotransformation of Bisphenol by Human Cytochrome P450 2C9 Enzymes: A Density Functional Theory Study
Source: Inorg Chem. 2023 Jan 18;62(5):2244–56. doi: 10.1021/acs.inorgchem.2c03984 (PMC9923688; doi:10.1021/acs.inorgchem.2c03984)
Supplement: Supplementary file 2 — ic2c03984_si_002.zip [file ic2c03984_si_002.zip › XYZ Coordinates of Optimized Structures/2TS8B.xyz]

C     1.914157000000     -4.451470000000     -0.148744000000
C     2.767513000000     -3.271383000000      0.297140000000
O     3.041646000000     -3.070837000000      1.481290000000
C     0.495976000000     -4.371673000000      0.435432000000
H     1.874095000000     -4.528759000000     -1.237825000000
H     0.552312000000     -4.414432000000      1.528709000000
H    -0.104373000000     -5.220107000000      0.097079000000
N     3.187115000000     -2.435913000000     -0.696578000000
C     4.023391000000     -1.278886000000     -0.427943000000
C     3.366150000000     -0.074436000000      0.269976000000
O     4.069328000000      0.866906000000      0.616159000000
H     2.835925000000     -2.583921000000     -1.633368000000
H     4.852157000000     -1.576391000000      0.220948000000
N     2.021786000000     -0.146128000000      0.469292000000
C     1.319260000000      0.798377000000      1.314657000000
C     0.954359000000      0.296812000000      2.723678000000
O     0.191109000000      0.963764000000      3.417432000000
H     1.515148000000     -0.967753000000      0.156064000000
H     0.386655000000      1.118204000000      0.840110000000
H     1.960461000000      1.676681000000      1.427983000000
N     1.524448000000     -0.870529000000      3.115956000000
C     1.288762000000     -1.428531000000      4.434051000000
H     2.151334000000     -1.368584000000      2.492801000000
H     1.183019000000     -2.515431000000      4.362611000000
H     2.111658000000     -1.201969000000      5.125113000000
H     0.370961000000     -0.991829000000      4.832136000000
H     4.453056000000     -0.929847000000     -1.370916000000
H     2.395575000000     -5.362050000000      0.230867000000
S    -0.397895000000     -2.802091000000      0.087677000000
Fe   -1.434450000000     -2.888269000000     -1.894621000000
C    -1.846389000000      0.526658000000     -1.810664000000
C     1.291718000000     -2.498661000000     -3.914089000000
C    -1.273833000000     -6.295576000000     -2.360877000000
C    -4.374892000000     -3.265193000000     -0.195509000000
N    -0.504977000000     -1.315565000000     -2.726754000000
C    -0.773513000000      0.024732000000     -2.529942000000
C     0.221564000000      0.841039000000     -3.175316000000
C     1.105166000000     -0.010145000000     -3.764411000000
C     0.651204000000     -1.347096000000     -3.475652000000
N    -0.247128000000     -4.131353000000     -2.916582000000
C     0.860799000000     -3.793478000000     -3.666163000000
C     1.508014000000     -4.977565000000     -4.179106000000
C     0.788876000000     -6.046124000000     -3.740104000000
C    -0.302479000000     -5.509586000000     -2.963084000000
N    -2.633228000000     -4.447991000000     -1.472147000000
C    -2.364986000000     -5.797182000000     -1.663146000000
C    -3.360846000000     -6.608214000000     -1.015767000000
C    -4.221053000000     -5.749401000000     -0.397638000000
C    -3.761518000000     -4.415435000000     -0.667165000000
N    -2.847153000000     -1.626161000000     -1.198128000000
C    -3.951866000000     -1.968458000000     -0.450437000000
C    -4.629894000000     -0.786734000000      0.021633000000
C    -3.922999000000      0.281349000000     -0.438059000000
C    -2.813584000000     -0.249111000000     -1.189097000000
H    -1.934145000000      1.605298000000     -1.724910000000
H     2.177939000000     -2.375548000000     -4.530161000000
H    -1.156269000000     -7.371958000000     -2.445715000000
H    -5.258131000000     -3.390367000000      0.423564000000
H     0.940526000000     -7.105837000000     -3.909430000000
H     2.390296000000     -4.973378000000     -4.806943000000
H    -3.408108000000     -7.690777000000     -1.044658000000
H    -5.095342000000     -5.989004000000      0.194347000000
H     1.985633000000      0.229651000000     -4.347009000000
H     0.229037000000      1.923364000000     -3.169111000000
H    -4.114955000000      1.335501000000     -0.284555000000
H    -5.525041000000     -0.791703000000      0.630479000000
O    -3.606749000000     -3.883845000000     -4.370792000000
C    -7.271491000000     -3.843373000000     -4.088013000000
C    -7.351914000000     -1.090944000000     -5.600497000000
C    -4.929951000000     -3.833385000000     -4.758711000000
C    -5.965561000000     -3.573047000000     -3.798543000000
C    -7.654581000000     -4.512352000000     -5.322492000000
C    -6.570563000000     -4.899901000000     -6.206906000000
C    -5.271834000000     -4.622413000000     -5.907570000000
H    -3.990256000000     -2.711744000000     -7.555164000000
H    -3.455048000000     -1.074451000000     -7.148015000000
C    -4.533345000000     -0.952500000000     -4.613167000000
C    -3.776579000000     -2.037968000000     -6.724482000000
C    -4.948842000000     -1.800595000000     -5.795094000000
C    -6.286100000000     -1.650735000000     -6.348995000000
C    -6.610406000000     -2.086525000000     -7.661543000000
C    -7.878794000000     -1.943804000000     -8.198640000000
C    -8.903564000000     -1.376096000000     -7.429847000000
C    -8.628129000000     -0.944120000000     -6.127352000000
H    -5.843980000000     -2.529411000000     -8.285241000000
H    -8.099786000000     -2.270428000000     -9.209690000000
O   -10.131266000000     -1.262959000000     -8.002482000000
H    -9.416838000000     -0.500971000000     -5.522353000000
H    -7.178477000000     -0.740622000000     -4.590709000000
O    -8.863544000000     -4.769602000000     -5.585729000000
H    -8.066586000000     -3.606755000000     -3.387162000000
H    -6.823270000000     -5.477233000000     -7.089495000000
H    -4.470568000000     -4.997098000000     -6.534207000000
H    -3.521516000000     -3.970251000000     -3.401557000000
H    -5.691370000000     -3.113568000000     -2.851340000000
H   -10.747909000000     -0.871304000000     -7.363601000000
H    -2.931190000000     -2.446315000000     -6.163598000000
H    -5.311656000000     -0.808246000000     -3.862762000000
H    -3.660203000000     -1.389934000000     -4.121223000000
H    -4.231247000000      0.041386000000     -4.976487000000
C   -12.496948000000    -11.317277000000     -4.686263000000
C   -11.303290000000    -10.405486000000     -4.486135000000
O   -10.144676000000    -10.836378000000     -4.521050000000
H   -12.539903000000    -11.611056000000     -5.741098000000
H   -12.354904000000    -12.228758000000     -4.099816000000
N   -11.567814000000     -9.090405000000     -4.251428000000
C   -10.530550000000     -8.051334000000     -4.361749000000
C    -9.417287000000     -8.210135000000     -3.318781000000
O    -8.266576000000     -7.843730000000     -3.554788000000
C   -11.177607000000     -6.665001000000     -4.248562000000
H   -12.525964000000     -8.779389000000     -4.351122000000
H   -10.039816000000     -8.137070000000     -5.335731000000
H   -11.929510000000     -6.540337000000     -5.036496000000
H   -11.659107000000     -6.528504000000     -3.272847000000
H   -10.420259000000     -5.889213000000     -4.393819000000
N    -9.765062000000     -8.722301000000     -2.107057000000
C    -8.760203000000     -8.978442000000     -1.090652000000
C    -7.963998000000    -10.285228000000     -1.241449000000
O    -7.045476000000    -10.518326000000     -0.451350000000
H   -10.714945000000     -9.040042000000     -1.972411000000
H    -9.233838000000     -8.992981000000     -0.104848000000
H    -8.033175000000     -8.163392000000     -1.101336000000
N    -8.360019000000    -11.125558000000     -2.221797000000
C    -7.714933000000    -12.405137000000     -2.457345000000
C    -6.790938000000    -12.481282000000     -3.684698000000
O    -5.715290000000    -13.073418000000     -3.600179000000
H    -9.095329000000    -10.838082000000     -2.860700000000
H    -7.107955000000    -12.645319000000     -1.585289000000
N    -7.242683000000    -11.941532000000     -4.844332000000
C    -6.527923000000    -12.180067000000     -6.096561000000
C    -5.105263000000    -11.595224000000     -6.129355000000
O    -4.128386000000    -12.313657000000     -6.340093000000
H    -8.147130000000    -11.484101000000     -4.877894000000
H    -6.418642000000    -13.252923000000     -6.276610000000
N    -5.011455000000    -10.262708000000     -5.890266000000
C    -3.696427000000     -9.630711000000     -5.913662000000
C    -2.812264000000    -10.200862000000     -4.796810000000
O    -1.599405000000    -10.385498000000     -4.983761000000
C    -3.823482000000     -8.082468000000     -5.820927000000
O    -4.632335000000     -7.601790000000     -6.879825000000
C    -2.463748000000     -7.398653000000     -5.929307000000
H    -5.851708000000     -9.684795000000     -5.952098000000
H    -3.181622000000     -9.873157000000     -6.849159000000
H    -4.280572000000     -7.835778000000     -4.847499000000
H    -5.573511000000     -7.736263000000     -6.631338000000
H    -2.578469000000     -6.325246000000     -5.754659000000
H    -2.054063000000     -7.549442000000     -6.933695000000
H    -1.744813000000     -7.791287000000     -5.206837000000
N    -3.410575000000    -10.480405000000     -3.621967000000
C    -2.685848000000    -11.000382000000     -2.467246000000
C    -1.995453000000    -12.349500000000     -2.768657000000
O    -0.876760000000    -12.597368000000     -2.310824000000
C    -3.677172000000    -11.135690000000     -1.288269000000
O    -4.429579000000     -9.921006000000     -1.255233000000
C    -2.960306000000    -11.388671000000      0.035824000000
H    -4.368068000000    -10.193085000000     -3.461392000000
H    -1.876535000000    -10.313049000000     -2.197335000000
H    -4.352922000000    -11.972773000000     -1.513562000000
H    -5.275283000000    -10.096944000000     -0.795548000000
H    -3.694150000000    -11.523725000000      0.837848000000
H    -2.328157000000    -12.280738000000     -0.013505000000
H    -2.326906000000    -10.531854000000      0.289727000000
N    -2.686779000000    -13.219483000000     -3.541419000000
C    -2.109201000000    -14.485481000000     -3.963741000000
C    -1.015203000000    -14.402613000000     -5.049354000000
O    -0.408588000000    -15.414281000000     -5.375611000000
H    -3.615029000000    -12.979475000000     -3.876858000000
H    -1.652584000000    -14.991804000000     -3.108808000000
N    -0.788096000000    -13.158870000000     -5.548046000000
C     0.241509000000    -12.837038000000     -6.516716000000
C     1.306009000000    -11.890312000000     -5.906180000000
O     2.078245000000    -11.249210000000     -6.620821000000
C    -0.391990000000    -12.218640000000     -7.810748000000
O    -1.602276000000    -12.875867000000     -8.149236000000
C     0.525519000000    -12.354874000000     -9.020025000000
H    -1.354533000000    -12.384916000000     -5.222490000000
H     0.726322000000    -13.785223000000     -6.774308000000
H    -0.578209000000    -11.152064000000     -7.608019000000
H    -2.258415000000    -12.720261000000     -7.448224000000
H     0.052248000000    -11.894691000000     -9.893963000000
H     0.685792000000    -13.416739000000     -9.242132000000
H     1.486458000000    -11.876353000000     -8.826290000000
N     1.319022000000    -11.816409000000     -4.547159000000
C     2.195190000000    -10.928955000000     -3.799469000000
C     1.424112000000    -10.150441000000     -2.721275000000
O     0.439492000000     -9.286591000000     -3.300700000000
C     2.361119000000     -9.282350000000     -1.889514000000
H     0.667351000000    -12.387517000000     -4.020367000000
H     2.651261000000    -10.240081000000     -4.514941000000
H     0.920852000000    -10.875128000000     -2.065570000000
H    -0.122374000000     -9.809508000000     -3.908727000000
H     1.790592000000     -8.713543000000     -1.147824000000
H     3.095132000000     -9.899182000000     -1.359637000000
H     2.900517000000     -8.571204000000     -2.526131000000
C     5.365532000000     -6.151048000000     -8.792708000000
C     3.904833000000     -6.283369000000     -8.345096000000
C     3.448798000000     -7.720127000000     -8.022518000000
C     4.209295000000     -8.335019000000     -6.837325000000
C     1.934525000000     -7.769030000000     -7.767246000000
H     5.566181000000     -6.779531000000     -9.669615000000
H     3.734542000000     -5.649850000000     -7.459774000000
H     3.254558000000     -5.878721000000     -9.134037000000
H     3.656429000000     -8.339840000000     -8.909062000000
H     1.371582000000     -7.398013000000     -8.633385000000
H     1.610129000000     -8.792910000000     -7.554626000000
H     1.661728000000     -7.145066000000     -6.904263000000
H     5.288066000000     -8.392856000000     -7.022724000000
H     4.060527000000     -7.733543000000     -5.928351000000
H     3.843198000000     -9.347374000000     -6.636798000000
O    -7.213337000000     -8.341663000000     -6.090671000000
H    -7.471446000000     -8.054357000000     -5.188401000000
H    -7.883792000000     -7.903777000000     -6.671750000000
O    -9.224693000000     -6.863701000000     -7.227788000000
H    -9.120205000000     -6.021571000000     -6.695538000000
H    -9.254086000000     -6.586316000000     -8.155598000000
H     3.001733000000    -11.502873000000     -3.319727000000
H     6.064421000000     -6.452045000000     -8.004447000000
H   -13.449573000000    -10.854209000000     -4.413234000000
H     5.603454000000     -5.115885000000     -9.065928000000
H    -8.485736000000    -13.178901000000     -2.566967000000
H    -2.914279000000    -15.119050000000     -4.343510000000
H    -7.125283000000    -11.740396000000     -6.900901000000
